# Supplementary material for: Decreased TRPM7 inhibits activities and induces apoptosis of bladder cancer cells via ERK1/2 pathway
Source: Oncotarget. 2016 Sep 20;7(45):72941–60. doi: 10.18632/oncotarget.12146 (PMC5341955; doi:10.18632/oncotarget.12146)
Supplement: Supplementary file 3 [file oncotarget-07-72941-s003.xlsx]

## Sheet: FC>1.5
Probe Set ID	Gene Symbol	Accession Number	Gene Description	Database Source	Mean Signal of Group 肿瘤组mRNA	Mean Signal of Group 正常组mRNA	d Score	Fold Change	p-value	q-value	Gene Feature	Biotype	Rank
TC17001462.hg.1	TOP2A	NM_001067	"Homo sapiens topoisomerase (DNA) II alpha 170kDa (TOP2A), mRNA."	RefSeq	6.90934	4.05325	3.20394	7.24052	0.003386	0.127134	up	coding	149
TC17000406.hg.1	CCL18	NM_002988	"Homo sapiens chemokine (C-C motif) ligand 18 (pulmonary and activation-regulated) (CCL18), mRNA."	RefSeq	7.41466	4.69176	3.04942	6.60198	0.004608	0.127134	up	coding	150
TC07000235.hg.1	ANLN	NM_018685	"Homo sapiens anillin, actin binding protein (ANLN), mRNA."	RefSeq	7.31749	4.76923	3.63796	5.84929	0.001464	0.076398	up	coding	56
TC05000412.hg.1	VCAN	NM_001164098	"Homo sapiens versican (VCAN), transcript variant 4, mRNA."	RefSeq	9.28278	6.77818	4.50213	5.6749	0.000356	0.03684	up	coding	16
TC10001756.hg.1	MKI67	NM_001145966	"Homo sapiens antigen identified by monoclonal antibody Ki-67 (MKI67), transcript variant 2, mRNA."	RefSeq	7.4199	4.91902	3.73501	5.66031	0.001241	0.076398	up	coding	57
TC04000408.hg.1	IL8	NM_000584	"Homo sapiens interleukin 8 (IL8), mRNA."	RefSeq	6.94299	4.51577	2.58372	5.37854	0.011798	0.235093	up	coding	372
TC18000436.hg.1	DSC2	NM_004949	"Homo sapiens desmocollin 2 (DSC2), transcript variant Dsc2b, mRNA."	RefSeq	7.59398	5.20453	2.37782	5.23955	0.018129	0.299667	up	coding	484
TC05001714.hg.1	LOX	NM_001178102	"Homo sapiens lysyl oxidase (LOX), transcript variant 2, mRNA."	RefSeq	8.11406	5.77844	4.21264	5.0477	0.000521	0.059485	up	coding	43
TC20000198.hg.1	TPX2	NM_012112	"Homo sapiens TPX2, microtubule-associated, homolog (Xenopus laevis) (TPX2), mRNA."	RefSeq	7.13289	4.86695	3.27487	4.80966	0.002939	0.127134	up	coding	151
TC01001791.hg.1	CENPF	NM_016343	"Homo sapiens centromere protein F, 350/400kDa (CENPF), mRNA."	RefSeq	6.39829	4.21507	2.94616	4.54165	0.005703	0.162575	up	coding	216
TC01003085.hg.1	FAM72D	NM_207418	"Homo sapiens family with sequence similarity 72, member D (FAM72D), mRNA."	RefSeq	6.14171	3.96813	3.32995	4.51144	0.002643	0.10131	up	coding	113
TC01003662.hg.1	ASPM	NM_001206846	"Homo sapiens asp (abnormal spindle) homolog, microcephaly associated (Drosophila) (ASPM), transcript variant 2, mRNA."	RefSeq	5.39191	3.23478	2.73481	4.46027	0.008704	0.20017	up	coding	284
TC19002629.hg.1	IFI30	NM_006332	"Homo sapiens interferon, gamma-inducible protein 30 (IFI30), mRNA."	RefSeq	10.0906	8.00994	3.15804	4.22998	0.003711	0.127134	up	coding	152
TC15000306.hg.1	NUSAP1	NM_001243143	"Homo sapiens nucleolar and spindle associated protein 1 (NUSAP1), transcript variant 5, mRNA."	RefSeq	6.19131	4.13242	3.04196	4.16665	0.004691	0.127134	up	coding	153
TC04000478.hg.1	SPP1	NM_000582	"Homo sapiens secreted phosphoprotein 1 (SPP1), transcript variant 2, mRNA."	RefSeq	8.35318	6.29907	1.86559	4.15289	0.053973	0.464647	up	coding	876
TC06001773.hg.1	PLA2G7	NM_001168357	"Homo sapiens phospholipase A2, group VII (platelet-activating factor acetylhydrolase, plasma) (PLA2G7), transcript variant 2, mRNA."	RefSeq	7.45955	5.48928	2.26199	3.91841	0.02329	0.299667	up	coding	486
TC15000638.hg.1	KIF23	NM_004856	"Homo sapiens kinesin family member 23 (KIF23), transcript variant 2, mRNA."	RefSeq	6.34951	4.41433	3.02899	3.82425	0.004823	0.162575	up	coding	218
TC18000127.hg.1	DSG3	NM_001944	"Homo sapiens desmoglein 3 (DSG3), mRNA."	RefSeq	5.79736	3.87191	1.45873	3.79854	0.124562	0.536176	up	coding	1050
TC19000676.hg.1	C5AR1	NM_001736	"Homo sapiens complement component 5a receptor 1 (C5AR1), mRNA."	RefSeq	6.76848	4.86067	2.00848	3.75239	0.039941	0.410773	up	coding	754
TC04001516.hg.1	CCNA2	NM_001237	"Homo sapiens cyclin A2 (CCNA2), mRNA."	RefSeq	7.26695	5.37595	2.58629	3.70894	0.011743	0.235093	up	coding	377
TC10000659.hg.1	KIF11	NM_004523	"Homo sapiens kinesin family member 11 (KIF11), mRNA."	RefSeq	5.62664	3.74593	2.57055	3.68257	0.012099	0.235093	up	coding	378
TC14001155.hg.1	DLGAP5	NM_001146015	"Homo sapiens discs, large (Drosophila) homolog-associated protein 5 (DLGAP5), transcript variant 2, mRNA."	RefSeq	5.60806	3.74446	2.5989	3.63916	0.011428	0.235093	up	coding	379
TC17000718.hg.1	PRR11	NM_018304	"Homo sapiens proline rich 11 (PRR11), mRNA."	RefSeq	6.31958	4.50597	2.96702	3.51519	0.005492	0.162575	up	coding	220
TC01001247.hg.1	SPRR3	NM_001097589	"Homo sapiens small proline-rich protein 3 (SPRR3), transcript variant 2, mRNA."	RefSeq	7.32417	5.5142	1.40482	3.50635	0.138359	0.536176	up	coding	1051
TC17001682.hg.1	COL1A1	NM_000088	"Homo sapiens collagen, type I, alpha 1 (COL1A1), mRNA."	RefSeq	10.46	8.6721	4.74622	3.45319	0.000256	0.03684	up	coding	17
TC03002155.hg.1	TFRC	NM_001128148	"Homo sapiens transferrin receptor (p90, CD71) (TFRC), transcript variant 2, mRNA."	RefSeq	8.82523	7.06593	3.69227	3.38534	0.001322	0.076398	up	coding	58
TC08001567.hg.1	HAS2	NM_005328	"Homo sapiens hyaluronan synthase 2 (HAS2), mRNA."	RefSeq	7.15386	5.40481	2.97015	3.36137	0.005455	0.162575	up	coding	221
TC01002441.hg.1	LAPTM5	NM_006762	"Homo sapiens lysosomal protein transmembrane 5 (LAPTM5), mRNA."	RefSeq	9.95085	8.20925	2.63743	3.34405	0.010583	0.235093	up	coding	383
TC04000155.hg.1	NCAPG	NM_022346	"Homo sapiens non-SMC condensin I complex, subunit G (NCAPG), transcript variant 1, mRNA."	RefSeq	5.43338	3.71429	2.72446	3.29229	0.008871	0.20017	up	coding	285
TC07000643.hg.1	SERPINE1	NM_000602	"Homo sapiens serpin peptidase inhibitor, clade E (nexin, plasminogen activator inhibitor type 1), member 1 (SERPINE1), transcript variant 1, mRNA."	RefSeq	8.51363	6.79466	3.70747	3.29201	0.001289	0.076398	up	coding	59
TC05000604.hg.1	LMNB1	NM_001198557	"Homo sapiens lamin B1 (LMNB1), transcript variant 2, mRNA."	RefSeq	7.00119	5.30709	2.63786	3.23575	0.010568	0.235093	up	coding	384
TC06001342.hg.1	HIST1H3B	NM_003537	"Homo sapiens histone cluster 1, H3b (HIST1H3B), mRNA."	RefSeq	6.29319	4.6149	3.81908	3.2005	0.001056	0.076398	up	coding	60
TC12000611.hg.1	LYZ	NM_000239	"Homo sapiens lysozyme (LYZ), mRNA."	RefSeq	9.3788	7.70796	2.04309	3.184	0.037129	0.410773	up	coding	757
TC05000697.hg.1	KIF20A	NM_005733	"Homo sapiens kinesin family member 20A (KIF20A), mRNA."	RefSeq	6.17155	4.51641	2.79093	3.14953	0.007791	0.20017	up	coding	286
TC02002746.hg.1	ABCA12	NM_173076	"Homo sapiens ATP-binding cassette, sub-family A (ABC1), member 12 (ABCA12), transcript variant 1, mRNA."	RefSeq	4.94542	3.29951	1.52116	3.12945	0.110042	0.536176	up	coding	1052
TC14002249.hg.1	IGHV3-9	ENST00000390600	cdna:known chromosome:GRCh37:14:106552285:106552809:-1 gene:ENSG00000211940 gene_biotype:IG_V_gene transcript_biotype:IG_V_gene	ENSEMBL	6.97076	5.33475	1.63732	3.10805	0.08683	0.464647	up	coding	878
TC11003451.hg.1	MS4A7	NM_021201	"Homo sapiens membrane-spanning 4-domains, subfamily A, member 7 (MS4A7), transcript variant 1, mRNA."	RefSeq	8.11888	6.49338	2.17201	3.08549	0.028202	0.358763	up	coding	638
TC0X000750.hg.1	BGN	NM_001711	"Homo sapiens biglycan (BGN), mRNA."	RefSeq	9.56219	7.94072	4.11362	3.07688	0.00063	0.059485	up	coding	44
TC15000449.hg.1	CCNB2	NM_004701	"Homo sapiens cyclin B2 (CCNB2), mRNA."	RefSeq	5.18426	3.56379	2.63304	3.07476	0.010664	0.235093	up	coding	385
TC08000456.hg.1	SULF1	NM_015170	"Homo sapiens sulfatase 1 (SULF1), transcript variant 3, mRNA."	RefSeq	8.57349	6.95534	3.06797	3.06981	0.004458	0.127134	up	coding	155
TC01003174.hg.1	FAM72C	ENST00000369175	cdna:novel chromosome:GRCh37:1:149449934:149459549:-1 gene:ENSG00000203817 gene_biotype:protein_coding transcript_biotype:protein_coding	ENSEMBL	5.57404	3.975	3.41879	3.02941	0.002219	0.10131	up	coding	115
TC13000576.hg.1	POSTN	NM_001135934	"Homo sapiens periostin, osteoblast specific factor (POSTN), transcript variant 2, mRNA."	RefSeq	8.62674	7.04381	2.38978	2.99578	0.017666	0.299667	up	coding	492
TC02001105.hg.1	COL3A1	NM_000090	"Homo sapiens collagen, type III, alpha 1 (COL3A1), mRNA."	RefSeq	10.416	8.83881	3.76903	2.98396	0.00117	0.076398	up	coding	61
TC0X000112.hg.1	SAT1	NM_002970	"Homo sapiens spermidine/spermine N1-acetyltransferase 1 (SAT1), transcript variant 1, mRNA."	RefSeq	8.61537	7.04425	3.49675	2.97135	0.001913	0.10131	up	coding	116
TC06001879.hg.1	COL12A1	NM_004370	"Homo sapiens collagen, type XII, alpha 1 (COL12A1), transcript variant long, mRNA."	RefSeq	8.87764	7.31373	3.39925	2.95655	0.00231	0.10131	up	coding	117
TC20000565.hg.1	CPXM1	NM_001184699	"Homo sapiens carboxypeptidase X (M14 family), member 1 (CPXM1), transcript variant 2, mRNA."	RefSeq	7.99313	6.44481	5.55823	2.92476	0.000101	0	up	coding	3
TC01003452.hg.1	OLFML2B	NM_015441	"Homo sapiens olfactomedin-like 2B (OLFML2B), mRNA."	RefSeq	7.79653	6.25228	3.22195	2.91651	0.003261	0.127134	up	coding	156
TC11002175.hg.1	CTSC	NM_001114173	"Homo sapiens cathepsin C (CTSC), transcript variant 3, mRNA."	RefSeq	8.85413	7.31384	3.02069	2.90852	0.004919	0.162575	up	coding	222
TC14002261.hg.1	IGHV3-30	ENST00000390613	cdna:known chromosome:GRCh37:14:106791005:106791536:-1 gene:ENSG00000211953 gene_biotype:IG_V_gene transcript_biotype:IG_V_gene	ENSEMBL	8.06715	6.52928	1.45165	2.90365	0.126342	0.536176	up	coding	1053
TC15000290.hg.1	CASC5	NM_144508	"Homo sapiens cancer susceptibility candidate 5 (CASC5), transcript variant 2, mRNA."	RefSeq	4.91203	3.38333	2.4089	2.88527	0.016947	0.299667	up	coding	495
TC12001536.hg.1	KRT4	NM_002272	"Homo sapiens keratin 4 (KRT4), mRNA."	RefSeq	7.63745	6.11163	1.26257	2.87952	0.180867	0.536176	up	coding	1054
TC21001069.hg.1	SAMSN1	NM_022136	"Homo sapiens SAM domain, SH3 domain and nuclear localization signals 1 (SAMSN1), transcript variant 1, mRNA."	RefSeq	6.45986	4.93792	2.06358	2.87177	0.035579	0.410773	up	coding	760
TC19000583.hg.1	CEACAM5	NM_004363	"Homo sapiens carcinoembryonic antigen-related cell adhesion molecule 5 (CEACAM5), mRNA."	RefSeq	5.87089	4.35365	1.46644	2.86242	0.122714	0.536176	up	coding	1055
TC01003209.hg.1	HORMAD1	NM_001199829	"Homo sapiens HORMA domain containing 1 (HORMAD1), transcript variant 2, mRNA."	RefSeq	4.19326	2.67787	1.62761	2.85875	0.088552	0.464647	up	coding	879
TC10000135.hg.1	MRC1	NM_002438	"Homo sapiens mannose receptor, C type 1 (MRC1), mRNA."	RefSeq	8.50022	6.99229	1.84754	2.84402	0.056064	0.464647	up	coding	880
TC01003679.hg.1	KIF14	NM_014875	"Homo sapiens kinesin family member 14 (KIF14), mRNA."	RefSeq	4.46319	2.95594	2.43172	2.84269	0.016164	0.299667	up	coding	497
TC07001293.hg.1	SFRP4	NM_003014	"Homo sapiens secreted frizzled-related protein 4 (SFRP4), mRNA."	RefSeq	7.44081	5.93482	2.01545	2.84019	0.039386	0.410773	up	coding	761
TC12001216.hg.1	OLR1	NM_001172632	"Homo sapiens oxidized low density lipoprotein (lectin-like) receptor 1 (OLR1), transcript variant 2, mRNA."	RefSeq	5.96456	4.46851	1.85711	2.8207	0.054968	0.464647	up	coding	881
TC01001738.hg.1	CR1	NM_000573	"Homo sapiens complement component (3b/4b) receptor 1 (Knops blood group) (CR1), transcript variant F, mRNA."	RefSeq	7.13741	5.64407	1.7189	2.81541	0.073279	0.464647	up	coding	882
TC10001744.hg.1	ADAM12	NM_003474	"Homo sapiens ADAM metallopeptidase domain 12 (ADAM12), transcript variant 1, mRNA."	RefSeq	7.6154	6.1228	3.80555	2.81394	0.001083	0.076398	up	coding	62
TC10000132.hg.1	MRC1	NM_002438	"Homo sapiens mannose receptor, C type 1 (MRC1), mRNA."	RefSeq	8.54168	7.05088	1.84	2.81046	0.056911	0.464647	up	coding	883
TC03000626.hg.1	CD86	NM_001206924	"Homo sapiens CD86 molecule (CD86), transcript variant 4, mRNA."	RefSeq	5.94431	4.45385	2.64521	2.80979	0.010407	0.235093	up	coding	388
TC10001007.hg.1	IL2RA	NM_000417	"Homo sapiens interleukin 2 receptor, alpha (IL2RA), mRNA."	RefSeq	6.90713	5.41826	2.30697	2.80669	0.021107	0.299667	up	coding	498
TC19000789.hg.1	FPR3	NM_002030	"Homo sapiens formyl peptide receptor 3 (FPR3), mRNA."	RefSeq	6.65937	5.17649	2.5007	2.79506	0.013992	0.235093	up	coding	389
TC10000373.hg.1	CDK1	NM_001786	"Homo sapiens cyclin-dependent kinase 1 (CDK1), transcript variant 1, mRNA."	RefSeq	4.76502	3.28418	2.30966	2.79111	0.020978	0.299667	up	coding	499
TC04001283.hg.1	CXCL5	NM_002994	"Homo sapiens chemokine (C-X-C motif) ligand 5 (CXCL5), mRNA."	RefSeq	5.6579	4.19206	1.52037	2.76224	0.110219	0.536176	up	coding	1056
TC04001436.hg.1	CENPE	NM_001813	"Homo sapiens centromere protein E, 312kDa (CENPE), mRNA."	RefSeq	5.33165	3.86713	2.61653	2.75972	0.011026	0.235093	up	coding	390
TC06000761.hg.1	TTK	NM_003318	"Homo sapiens TTK protein kinase (TTK), transcript variant 1, mRNA."	RefSeq	5.05182	3.58744	2.30762	2.75945	0.021066	0.299667	up	coding	500
TC01001767.hg.1	DTL	NM_016448	"Homo sapiens denticleless E3 ubiquitin protein ligase homolog (Drosophila) (DTL), mRNA."	RefSeq	5.60933	4.15128	2.3104	2.74738	0.020946	0.299667	up	coding	501
TC18000009.hg.1	NDC80	NM_006101	"Homo sapiens NDC80 kinetochore complex component (NDC80), mRNA."	RefSeq	5.19606	3.74241	2.81167	2.739	0.007454	0.20017	up	coding	287
TC10000415.hg.1	SRGN	NM_002727	"Homo sapiens serglycin (SRGN), transcript variant 1, mRNA."	RefSeq	9.70059	8.25649	2.31877	2.72094	0.02057	0.299667	up	coding	503
TC17002860.hg.1	KPNA2	NM_002266	"Homo sapiens karyopherin alpha 2 (RAG cohort 1, importin alpha 1) (KPNA2), mRNA."	RefSeq	8.72955	7.28861	3.00421	2.71498	0.005092	0.162575	up	coding	223
TC03001888.hg.1	TM4SF1	NM_014220	"Homo sapiens transmembrane 4 L six family member 1 (TM4SF1), mRNA."	RefSeq	8.28464	6.84437	3.50301	2.71372	0.001891	0.10131	up	coding	120
TC02000902.hg.1	KYNU	NM_001032998	"Homo sapiens kynureninase (KYNU), transcript variant 2, mRNA."	RefSeq	6.31239	4.88247	1.56011	2.69432	0.101581	0.536176	up	coding	1057
TC20000893.hg.1	PLTP	NM_001242920	"Homo sapiens phospholipid transfer protein (PLTP), transcript variant 3, mRNA."	RefSeq	9.37783	7.94809	2.19778	2.69398	0.026689	0.358763	up	coding	642
TC15001858.hg.1	PRC1	NM_003981	"Homo sapiens protein regulator of cytokinesis 1 (PRC1), transcript variant 1, mRNA."	RefSeq	6.84714	5.42288	3.54095	2.68378	0.001765	0.10131	up	coding	121
TC15002760.hg.1	ARHGAP11B	NM_001039841	"Homo sapiens Rho GTPase activating protein 11B (ARHGAP11B), mRNA."	RefSeq	6.20324	4.78423	2.57646	2.67401	0.011954	0.235093	up	coding	391
TC14002280.hg.1	IGHV1-69	ENST00000390633	cdna:known chromosome:GRCh37:14:107169931:107170428:-1 gene:ENSG00000211973 gene_biotype:IG_V_gene transcript_biotype:IG_V_gene	ENSEMBL	7.55586	6.15156	1.46473	2.6469	0.123138	0.536176	up	coding	1058
TC06000173.hg.1	HIST1H2AE	NM_021052	"Homo sapiens histone cluster 1, H2ae (HIST1H2AE), mRNA."	RefSeq	8.28021	6.89804	2.31564	2.6066	0.020716	0.299667	up	coding	505
TC12001162.hg.1	CD163	NM_004244	"Homo sapiens CD163 molecule (CD163), transcript variant 1, mRNA."	RefSeq	8.6573	7.27559	1.49923	2.60578	0.114976	0.536176	up	coding	1059
TC02002204.hg.1	BUB1	NM_004336	"Homo sapiens BUB1 mitotic checkpoint serine/threonine kinase (BUB1), mRNA."	RefSeq	5.46441	4.08537	2.57001	2.60095	0.01212	0.235093	up	coding	392
TC02002480.hg.1	FAP	NM_004460	"Homo sapiens fibroblast activation protein, alpha (FAP), mRNA."	RefSeq	5.54996	4.17161	2.97162	2.59971	0.00543	0.162575	up	coding	224
TC06001427.hg.1	HIST1H3F	ENST00000328488	cdna:known chromosome:GRCh37:6:27839623:27840099:-1 gene:ENSG00000182572 gene_biotype:protein_coding transcript_biotype:protein_coding	ENSEMBL	6.83817	5.46377	1.95996	2.5926	0.044315	0.410773	up	coding	762
TC12001526.hg.1	KRT5	NM_000424	"Homo sapiens keratin 5 (KRT5), mRNA."	RefSeq	7.98601	6.6118	1.13668	2.59226	0.226766	0.59792	up	coding	1207
TC07000559.hg.1	COL1A2	NM_000089	"Homo sapiens collagen, type I, alpha 2 (COL1A2), mRNA."	RefSeq	10.6419	9.26883	3.35774	2.59017	0.002507	0.10131	up	coding	122
TC15001837.hg.1	ANPEP	NM_001150	"Homo sapiens alanyl (membrane) aminopeptidase (ANPEP), mRNA."	RefSeq	7.86212	6.48955	2.42366	2.58932	0.016432	0.299667	up	coding	506
TC12001890.hg.1	IGF1	NM_001111283	"Homo sapiens insulin-like growth factor 1 (somatomedin C) (IGF1), transcript variant 1, mRNA."	RefSeq	7.61525	6.26026	1.73583	2.55796	0.070772	0.464647	up	coding	885
TC01001430.hg.1	NUF2	NM_031423	"Homo sapiens NUF2, NDC80 kinetochore complex component, homolog (S. cerevisiae) (NUF2), transcript variant 2, mRNA."	RefSeq	4.81472	3.46293	2.44838	2.55228	0.015613	0.299667	up	coding	507
TC01001399.hg.1	FCGR2A	NM_001136219	"Homo sapiens Fc fragment of IgG, low affinity IIa, receptor (CD32) (FCGR2A), transcript variant 1, mRNA."	RefSeq	8.24394	6.90354	2.92394	2.5322	0.005943	0.162575	up	coding	225
TC01001382.hg.1	FCER1G	NM_004106	"Homo sapiens Fc fragment of IgE, high affinity I, receptor for; gamma polypeptide (FCER1G), mRNA."	RefSeq	8.14624	6.80859	2.28321	2.52738	0.022256	0.299667	up	coding	508
TC13000111.hg.1	BRCA2	NM_000059	"Homo sapiens breast cancer 2, early onset (BRCA2), mRNA."	RefSeq	4.93535	3.59792	2.51519	2.52702	0.013567	0.235093	up	coding	393
TC18000006.hg.1	TYMS	NM_001071	"Homo sapiens thymidylate synthetase (TYMS), mRNA."	RefSeq	7.2805	5.94351	2.60292	2.52623	0.01134	0.235093	up	coding	394
TC08000213.hg.1	ESCO2	NM_001017420	"Homo sapiens establishment of cohesion 1 homolog 2 (S. cerevisiae) (ESCO2), mRNA."	RefSeq	5.5676	4.23069	2.54828	2.5261	0.012648	0.235093	up	coding	395
TC01001045.hg.1	FAM72B	NM_001100910	"Homo sapiens family with sequence similarity 72, member B (FAM72B), mRNA."	RefSeq	6.03051	4.69439	3.19075	2.52471	0.00349	0.127134	up	coding	158
TC06002126.hg.1	SGK1	NM_001143676	"Homo sapiens serum/glucocorticoid regulated kinase 1 (SGK1), transcript variant 2, mRNA."	RefSeq	7.49137	6.15661	3.02996	2.52233	0.00481	0.162575	up	coding	226
TC15000441.hg.1	AQP9	NM_020980	"Homo sapiens aquaporin 9 (AQP9), mRNA."	RefSeq	5.13652	3.80391	1.43602	2.51857	0.130326	0.536176	up	coding	1060
TC15000223.hg.1	ARHGAP11A	NM_014783	"Homo sapiens Rho GTPase activating protein 11A (ARHGAP11A), transcript variant 1, mRNA."	RefSeq	6.54747	5.21589	2.38531	2.51679	0.017846	0.299667	up	coding	510
TC02000559.hg.1	IGKV3D-7	ENST00000423080	cdna:known chromosome:GRCh37:2:90273679:90274235:1 gene:ENSG00000235896 gene_biotype:IG_V_gene transcript_biotype:IG_V_gene	ENSEMBL	7.46432	6.13756	1.52279	2.50838	0.109664	0.536176	up	coding	1061
TC11000506.hg.1	MS4A4A	NM_001243266	"Homo sapiens membrane-spanning 4-domains, subfamily A, member 4A (MS4A4A), transcript variant 3, mRNA."	RefSeq	7.38561	6.0599	1.62336	2.50656	0.089288	0.464647	up	coding	886
TC06000265.hg.1	HIST1H2BM	NM_003521	"Homo sapiens histone cluster 1, H2bm (HIST1H2BM), mRNA."	RefSeq	5.81256	4.50299	2.18768	2.47868	0.027268	0.358763	up	coding	647
TC15000270.hg.1	THBS1	NM_003246	"Homo sapiens thrombospondin 1 (THBS1), mRNA."	RefSeq	10.6633	9.36681	2.29191	2.45634	0.021837	0.299667	up	coding	512
TC10000664.hg.1	CEP55	NM_018131	"Homo sapiens centrosomal protein 55kDa (CEP55), transcript variant 1, mRNA."	RefSeq	4.6115	3.31808	2.97347	2.45109	0.005407	0.162575	up	coding	227
TC10000721.hg.1	SCD	NM_005063	"Homo sapiens stearoyl-CoA desaturase (delta-9-desaturase) (SCD), mRNA."	RefSeq	9.46313	8.17078	1.73739	2.44927	0.070536	0.464647	up	coding	888
TC08001086.hg.1	PBK	NM_018492	"Homo sapiens PDZ binding kinase (PBK), mRNA."	RefSeq	4.71192	3.42042	2.35107	2.44783	0.019165	0.299667	up	coding	514
TC02002217.hg.1	CKAP2L	NM_152515	"Homo sapiens cytoskeleton associated protein 2-like (CKAP2L), mRNA."	RefSeq	4.82335	3.53216	2.61345	2.4473	0.011102	0.235093	up	coding	396
TC19001458.hg.1	TYROBP	NM_001173514	"Homo sapiens TYRO protein tyrosine kinase binding protein (TYROBP), transcript variant 3, mRNA."	RefSeq	10.0338	8.74547	2.01884	2.44244	0.039095	0.410773	up	coding	766
TC12001106.hg.1	FOXM1	NM_001243088	"Homo sapiens forkhead box M1 (FOXM1), transcript variant 4, mRNA."	RefSeq	6.56844	5.28106	3.6978	2.44085	0.001312	0.076398	up	coding	63
TC15001335.hg.1	FBN1	NM_000138	"Homo sapiens fibrillin 1 (FBN1), mRNA."	RefSeq	8.93664	7.65425	2.02309	2.43242	0.038744	0.410773	up	coding	767
TC06001717.hg.1	TREM1	NM_001242589	"Homo sapiens triggering receptor expressed on myeloid cells 1 (TREM1), transcript variant 2, mRNA."	RefSeq	6.2579	4.9882	2.12677	2.41111	0.031086	0.358763	up	coding	650
TC06000889.hg.1	SLC16A10	NM_018593	"Homo sapiens solute carrier family 16, member 10 (aromatic amino acid transporter) (SLC16A10), mRNA."	RefSeq	5.26764	3.99824	1.5459	2.41062	0.104588	0.536176	up	coding	1062
TC07000509.hg.1	CD36	NM_000072	"Homo sapiens CD36 molecule (thrombospondin receptor) (CD36), transcript variant 3, mRNA."	RefSeq	6.23354	4.96666	1.75636	2.4064	0.067753	0.464647	up	coding	890
TC11001517.hg.1	KIF18A	NM_031217	"Homo sapiens kinesin family member 18A (KIF18A), mRNA."	RefSeq	4.36194	3.10396	1.95748	2.3916	0.044545	0.410773	up	coding	768
TC01006339.hg.1	FCGR2C	NM_201563	"Homo sapiens Fc fragment of IgG, low affinity IIc, receptor for (CD32) (gene/pseudogene) (FCGR2C), transcript variant 1, mRNA."	RefSeq	8.63614	7.37919	2.22519	2.38989	0.025207	0.358763	up	coding	651
TC07000768.hg.1	LEP	NM_000230	"Homo sapiens leptin (LEP), mRNA."	RefSeq	5.88097	4.62503	1.43651	2.38822	0.130207	0.536176	up	coding	1063
TC12001181.hg.1	MFAP5	NM_003480	"Homo sapiens microfibrillar associated protein 5 (MFAP5), mRNA."	RefSeq	7.52036	6.26582	1.00489	2.38592	0.283999	0.59792	up	coding	1208
TC11002237.hg.1	MMP12	NM_002426	"Homo sapiens matrix metallopeptidase 12 (macrophage elastase) (MMP12), mRNA."	RefSeq	5.25627	4.02086	1.44663	2.35448	0.127618	0.536176	up	coding	1064
TC14002268.hg.1	IGHV3-43	ENST00000434710	cdna:known chromosome:GRCh37:14:106926188:106926724:-1 gene:ENSG00000232216 gene_biotype:IG_V_gene transcript_biotype:IG_V_gene	ENSEMBL	7.5782	6.34516	1.27825	2.35062	0.175736	0.536176	up	coding	1065
TC15000226.hg.1	GREM1	NM_001191322	"Homo sapiens gremlin 1, DAN family BMP antagonist (GREM1), transcript variant 3, mRNA."	RefSeq	7.58715	6.35587	3.2491	2.34776	0.003094	0.127134	up	coding	161
TC13000468.hg.1	SKA3	NM_145061	"Homo sapiens spindle and kinetochore associated complex subunit 3 (SKA3), transcript variant 1, mRNA."	RefSeq	4.90222	3.6765	2.12683	2.33873	0.031081	0.358763	up	coding	656
TC04000414.hg.1	EREG	NM_001432	"Homo sapiens epiregulin (EREG), mRNA."	RefSeq	5.02387	3.80693	2.46903	2.32454	0.014957	0.235093	up	coding	406
TC13000701.hg.1	DIAPH3	NM_030932	"Homo sapiens diaphanous homolog 3 (Drosophila) (DIAPH3), transcript variant 2, mRNA."	RefSeq	4.4795	3.26402	2.68555	2.32218	0.00958	0.20017	up	coding	289
TC17001769.hg.1	BRIP1	NM_032043	"Homo sapiens BRCA1 interacting protein C-terminal helicase 1 (BRIP1), mRNA."	RefSeq	5.02903	3.81597	1.85073	2.31829	0.055705	0.464647	up	coding	892
TC06001343.hg.1	HIST1H2AB	NM_003513	"Homo sapiens histone cluster 1, H2ab (HIST1H2AB), mRNA."	RefSeq	6.10579	4.8937	2.37661	2.31674	0.018175	0.299667	up	coding	518
TC06001350.hg.1	HIST1H2BG	NM_003518	"Homo sapiens histone cluster 1, H2bg (HIST1H2BG), mRNA."	RefSeq	6.73437	5.52302	2.29629	2.31554	0.021619	0.299667	up	coding	519
TC16000258.hg.1	PLK1	NM_005030	"Homo sapiens polo-like kinase 1 (PLK1), mRNA."	RefSeq	7.27791	6.06726	3.43314	2.31442	0.002164	0.10131	up	coding	124
TC14000070.hg.1	RNASE6	NM_005615	"Homo sapiens ribonuclease, RNase A family, k6 (RNASE6), mRNA."	RefSeq	6.85982	5.64952	1.64851	2.31386	0.084889	0.464647	up	coding	894
TC14002252.hg.1	IGHV3-15	ENST00000390603	cdna:known chromosome:GRCh37:14:106610313:106610852:-1 gene:ENSG00000211943 gene_biotype:IG_V_gene transcript_biotype:IG_V_gene	ENSEMBL	6.48983	5.28122	1.38612	2.31116	0.143497	0.536176	up	coding	1066
TC09000207.hg.1	MELK	NM_014791	"Homo sapiens maternal embryonic leucine zipper kinase (MELK), transcript variant 1, mRNA."	RefSeq	4.76333	3.55879	2.16119	2.30464	0.028881	0.358763	up	coding	658
TC19000266.hg.1	CASP14	NM_012114	"Homo sapiens caspase 14, apoptosis-related cysteine peptidase (CASP14), mRNA."	RefSeq	5.47888	4.27819	1.24664	2.29849	0.186209	0.536176	up	coding	1067
TC13000642.hg.1	LCP1	NM_002298	"Homo sapiens lymphocyte cytosolic protein 1 (L-plastin) (LCP1), mRNA."	RefSeq	7.50647	6.31269	2.49198	2.28751	0.014272	0.235093	up	coding	409
TC01002766.hg.1	DEPDC1	NM_001114120	"Homo sapiens DEP domain containing 1 (DEPDC1), transcript variant 1, mRNA."	RefSeq	4.70372	3.51524	2.0679	2.27913	0.03527	0.410773	up	coding	770
TC01003210.hg.1	CTSS	NM_004079	"Homo sapiens cathepsin S (CTSS), transcript variant 1, mRNA."	RefSeq	8.30386	7.11814	1.90272	2.27478	0.049927	0.410773	up	coding	771
TC13000456.hg.1	GJB2	NM_004004	"Homo sapiens gap junction protein, beta 2, 26kDa (GJB2), mRNA."	RefSeq	6.70373	5.52959	1.46839	2.25658	0.122247	0.536176	up	coding	1068
TC12001587.hg.1	MMP19	NM_002429	"Homo sapiens matrix metallopeptidase 19 (MMP19), transcript variant 1, mRNA."	RefSeq	7.46662	6.29972	2.13238	2.24529	0.030716	0.358763	up	coding	659
TC02002378.hg.1	CXCR4	NM_001008540	"Homo sapiens chemokine (C-X-C motif) receptor 4 (CXCR4), transcript variant 1, mRNA."	RefSeq	8.24281	7.077	1.68464	2.24358	0.078671	0.464647	up	coding	896
TC11001839.hg.1	MS4A6A	NM_001247999	"Homo sapiens membrane-spanning 4-domains, subfamily A, member 6A (MS4A6A), transcript variant 4, mRNA."	RefSeq	7.14009	5.97643	1.85904	2.24024	0.054733	0.464647	up	coding	897
TC11002234.hg.1	MMP1	NM_001145938	"Homo sapiens matrix metallopeptidase 1 (interstitial collagenase) (MMP1), transcript variant 2, mRNA."	RefSeq	5.17296	4.00937	2.16138	2.24015	0.028867	0.358763	up	coding	660
TC06000171.hg.1	HIST1H2BF	BC096123	"Homo sapiens histone cluster 1, H2bf, mRNA (cDNA clone MGC:116769 IMAGE:40002357), complete cds."	GenBank	7.23428	6.07096	2.05932	2.23971	0.035898	0.410773	up	coding	773
TC12000624.hg.1	LGR5	NM_003667	"Homo sapiens leucine-rich repeat containing G protein-coupled receptor 5 (LGR5), transcript variant 1, mRNA."	RefSeq	5.01176	3.85975	1.44937	2.22224	0.126916	0.536176	up	coding	1069
TC01003189.hg.1	HIST2H3A	NM_001005464	"Homo sapiens histone cluster 2, H3a (HIST2H3A), mRNA."	RefSeq	6.89026	5.74099	3.32453	2.21802	0.002671	0.127134	up	coding	163
TC22001449.hg.1	IGLC7	ENST00000390331	cdna:known chromosome:GRCh37:22:23264766:23265085:1 gene:ENSG00000211685 gene_biotype:IG_C_gene transcript_biotype:IG_C_gene	ENSEMBL	8.57933	7.4323	1.09519	2.21459	0.243672	0.59792	up	coding	1210
TC13000295.hg.1	SCEL	NM_001160706	"Homo sapiens sciellin (SCEL), transcript variant 3, mRNA."	RefSeq	3.85363	2.71026	1.16181	2.20896	0.216966	0.59792	up	coding	1211
TC02000582.hg.1	NCAPH	NM_015341	"Homo sapiens non-SMC condensin I complex, subunit H (NCAPH), mRNA."	RefSeq	5.81548	4.67293	2.48868	2.20771	0.01437	0.235093	up	coding	411
TC01006300.hg.1	STIL	NM_003035	"Homo sapiens SCL/TAL1 interrupting locus (STIL), transcript variant 2, mRNA."	RefSeq	5.43511	4.29422	2.02113	2.20516	0.038903	0.410773	up	coding	775
TC02002612.hg.1	COL5A2	NM_000393	"Homo sapiens collagen, type V, alpha 2 (COL5A2), mRNA."	RefSeq	8.17095	7.03302	3.48879	2.20065	0.001946	0.10131	up	coding	126
TC01000968.hg.1	CD53	NM_000560	"Homo sapiens CD53 molecule (CD53), transcript variant 2, mRNA."	RefSeq	7.38164	6.24494	1.75915	2.19877	0.067361	0.464647	up	coding	899
TC05001638.hg.1	ST8SIA4	NM_005668	"Homo sapiens ST8 alpha-N-acetyl-neuraminide alpha-2,8-sialyltransferase 4 (ST8SIA4), transcript variant 1, mRNA."	RefSeq	5.95704	4.82057	2.38133	2.19842	0.017994	0.299667	up	coding	522
TC14002263.hg.1	IGHV3-33	ENST00000390615	cdna:known chromosome:GRCh37:14:106815722:106816253:-1 gene:ENSG00000211955 gene_biotype:IG_V_gene transcript_biotype:IG_V_gene	ENSEMBL	8.77615	7.6405	1.46725	2.19717	0.12253	0.536176	up	coding	1070
TC0X001219.hg.1	GLA	NM_000169	"Homo sapiens galactosidase, alpha (GLA), mRNA."	RefSeq	6.95122	5.81576	1.94145	2.1969	0.045983	0.410773	up	coding	776
TC01001717.hg.1	FAM72A	NM_001123168	"Homo sapiens family with sequence similarity 72, member A (FAM72A), mRNA."	RefSeq	5.82898	4.69966	3.06025	2.18756	0.004524	0.127134	up	coding	164
TC11000802.hg.1	SLCO2B1	NM_001145211	"Homo sapiens solute carrier organic anion transporter family, member 2B1 (SLCO2B1), transcript variant 2, mRNA."	RefSeq	8.0926	6.96338	1.96589	2.1874	0.043772	0.410773	up	coding	777
TC21000486.hg.1	TFF1	NM_003225	"Homo sapiens trefoil factor 1 (TFF1), mRNA."	RefSeq	7.08037	5.95465	1.25205	2.1821	0.184386	0.536176	up	coding	1071
TC06000223.hg.1	HIST1H2AG	NM_021064	"Homo sapiens histone cluster 1, H2ag (HIST1H2AG), mRNA."	RefSeq	7.8071	6.68422	2.56714	2.17781	0.012193	0.235093	up	coding	412
TC11001478.hg.1	E2F8	NM_001256371	"Homo sapiens E2F transcription factor 8 (E2F8), transcript variant 2, mRNA."	RefSeq	6.6339	5.51175	1.46449	2.1767	0.123214	0.536176	up	coding	1072
TC16001088.hg.1	NETO2	NM_001201477	"Homo sapiens neuropilin (NRP) and tolloid (TLL)-like 2 (NETO2), transcript variant 2, mRNA."	RefSeq	6.58061	5.46203	1.57629	2.17134	0.098326	0.464647	up	coding	900
TC01001175.hg.1	HIST2H3A	NM_001005464	"Homo sapiens histone cluster 2, H3a (HIST2H3A), mRNA."	RefSeq	6.98032	5.86364	3.81801	2.16848	0.001059	0.076398	up	coding	64
TC01003042.hg.1	TBX15	NM_152380	"Homo sapiens T-box 15 (TBX15), mRNA."	RefSeq	5.59737	4.48463	1.48806	2.16257	0.117521	0.536176	up	coding	1073
TC01001248.hg.1	SPRR1B	NM_003125	"Homo sapiens small proline-rich protein 1B (SPRR1B), mRNA."	RefSeq	7.4571	6.34504	1.365	2.16153	0.149356	0.536176	up	coding	1074
TC01003755.hg.1	PM20D1	NM_152491	"Homo sapiens peptidase M20 domain containing 1 (PM20D1), mRNA."	RefSeq	5.94976	4.84438	1.37284	2.15156	0.147137	0.536176	up	coding	1075
TC17001388.hg.1	CCL3L3	NM_001001437	"Homo sapiens chemokine (C-C motif) ligand 3-like 3 (CCL3L3), mRNA."	RefSeq	6.58371	5.47858	1.60257	2.15118	0.093263	0.464647	up	coding	901
TC05000298.hg.1	CCNB1	NM_031966	"Homo sapiens cyclin B1 (CCNB1), mRNA."	RefSeq	6.30218	5.19721	1.97454	2.15094	0.042982	0.410773	up	coding	778
TC17001395.hg.1	CCL3L3	NM_001001437	"Homo sapiens chemokine (C-C motif) ligand 3-like 3 (CCL3L3), mRNA."	RefSeq	6.29667	5.19372	1.53539	2.14794	0.106845	0.536176	up	coding	1076
TC08000196.hg.1	CDCA2	NM_152562	"Homo sapiens cell division cycle associated 2 (CDCA2), mRNA."	RefSeq	4.71593	3.61348	2.39052	2.14718	0.017635	0.299667	up	coding	526
TC03000930.hg.1	ECT2	NM_018098	"Homo sapiens epithelial cell transforming sequence 2 oncogene (ECT2), transcript variant 3, mRNA."	RefSeq	5.85455	4.75655	2.1575	2.14056	0.029096	0.358763	up	coding	668
TC03001227.hg.1	SGOL1	NM_001012409	"Homo sapiens shugoshin-like 1 (S. pombe) (SGOL1), transcript variant A1, mRNA."	RefSeq	4.764	3.66762	2.11963	2.13818	0.031595	0.358763	up	coding	669
TC17001029.hg.1	CXCL16	NM_022059	"Homo sapiens chemokine (C-X-C motif) ligand 16 (CXCL16), transcript variant 1, mRNA."	RefSeq	8.10276	7.01168	1.9201	2.13033	0.048103	0.410773	up	coding	779
TC01006307.hg.1	FCGR3A	NM_000569	"Homo sapiens Fc fragment of IgG, low affinity IIIa, receptor (CD16a) (FCGR3A), transcript variant 1, mRNA."	RefSeq	6.63641	5.5467	1.98589	2.12832	0.041968	0.410773	up	coding	780
TC05001610.hg.1	ELL2	NM_012081	"Homo sapiens elongation factor, RNA polymerase II, 2 (ELL2), mRNA."	RefSeq	8.68593	7.59853	4.75608	2.1249	0.00025	0.03684	up	coding	19
TC04001809.hg.1	ACSL1	NM_001995	"Homo sapiens acyl-CoA synthetase long-chain family member 1 (ACSL1), mRNA."	RefSeq	8.77205	7.68715	2.56023	2.12123	0.012362	0.235093	up	coding	416
TC07001318.hg.1	INHBA	NM_002192	"Homo sapiens inhibin, beta A (INHBA), mRNA."	RefSeq	6.66986	5.58685	3.21137	2.11845	0.003336	0.127134	up	coding	165
TC12001801.hg.1	EPYC	NM_004950	"Homo sapiens epiphycan (EPYC), mRNA."	RefSeq	4.40343	3.32238	1.43374	2.11557	0.130887	0.536176	up	coding	1077
TC17000383.hg.1	CCL2	NM_002982	"Homo sapiens chemokine (C-C motif) ligand 2 (CCL2), mRNA."	RefSeq	9.39986	8.321	1.98081	2.11237	0.042409	0.410773	up	coding	783
TC19001787.hg.1	FPR1	NM_001193306	"Homo sapiens formyl peptide receptor 1 (FPR1), transcript variant 1, mRNA."	RefSeq	6.03017	4.95605	2.07517	2.10544	0.034746	0.410773	up	coding	785
TC11002371.hg.1	THY1	NM_006288	"Homo sapiens Thy-1 cell surface antigen (THY1), mRNA."	RefSeq	7.98421	6.91142	5.1063	2.10349	0.000167	0.030018	up	coding	14
TC14002213.hg.1	IGHM	ENST00000390559	cdna:known chromosome:GRCh37:14:106320349:106322323:-1 gene:ENSG00000211899 gene_biotype:IG_C_gene transcript_biotype:IG_C_gene	ENSEMBL	7.75763	6.68601	1.1314	2.1018	0.228793	0.59792	up	coding	1212
TC0X001100.hg.1	VSIG4	NM_001100431	"Homo sapiens V-set and immunoglobulin domain containing 4 (VSIG4), transcript variant 2, mRNA."	RefSeq	8.10608	7.03707	1.36371	2.09799	0.149711	0.536176	up	coding	1078
TC01000129.hg.1	PGD	NM_002631	"Homo sapiens phosphogluconate dehydrogenase (PGD), mRNA."	RefSeq	8.94303	7.87414	1.99791	2.09783	0.040881	0.410773	up	coding	787
TC6_ssto_hap7000077.hg.1		BC157865	"Homo sapiens similar to HLA class II histocompatibility antigen, DQ(1) alpha chain precursor (DC-4 alpha chain), mRNA (cDNA clone MGC:189760 IMAGE:9057084), complete cds."	GenBank	7.14989	6.08169	2.04228	2.09682	0.037196	0.410773	up	coding	789
TC13000223.hg.1	CKAP2	NM_001098525	"Homo sapiens cytoskeleton associated protein 2 (CKAP2), transcript variant 2, mRNA."	RefSeq	6.51018	5.44292	1.8233	2.09546	0.058888	0.464647	up	coding	903
TC07000159.hg.1	NFE2L3	NM_004289	"Homo sapiens nuclear factor (erythroid-derived 2)-like 3 (NFE2L3), mRNA."	RefSeq	5.46775	4.4086	2.67931	2.0837	0.009713	0.20017	up	coding	295
TC04000775.hg.1	TLR2	NM_003264	"Homo sapiens toll-like receptor 2 (TLR2), mRNA."	RefSeq	6.09869	5.04179	2.17958	2.08046	0.027736	0.358763	up	coding	671
TC15000846.hg.1	FANCI	NM_001113378	"Homo sapiens Fanconi anemia, complementation group I (FANCI), transcript variant 1, mRNA."	RefSeq	5.92297	4.87162	1.90681	2.07248	0.049466	0.410773	up	coding	790
TC15000850.hg.1	TICRR	NM_152259	"Homo sapiens TOPBP1-interacting checkpoint and replication regulator (TICRR), mRNA."	RefSeq	5.34156	4.29025	2.12686	2.07241	0.031078	0.358763	up	coding	672
TC06000051.hg.1	LY86	NM_004271	"Homo sapiens lymphocyte antigen 86 (LY86), mRNA."	RefSeq	5.79695	4.75333	1.73306	2.06139	0.071169	0.464647	up	coding	904
TC20000587.hg.1	RASSF2	NM_014737	"Homo sapiens Ras association (RalGDS/AF-6) domain family member 2 (RASSF2), transcript variant 1, mRNA."	RefSeq	7.81228	6.77054	2.24009	2.05871	0.024423	0.358763	up	coding	674
TC10000211.hg.1	MAP3K8	NM_001244134	"Homo sapiens mitogen-activated protein kinase kinase kinase 8 (MAP3K8), transcript variant 2, mRNA."	RefSeq	7.95097	6.91133	2.6768	2.05571	0.00977	0.20017	up	coding	296
TC11003452.hg.1	MS4A14	NM_001079692	"Homo sapiens membrane-spanning 4-domains, subfamily A, member 14 (MS4A14), transcript variant 2, mRNA."	RefSeq	4.97759	3.93924	1.65768	2.05388	0.08331	0.464647	up	coding	905
TC11001818.hg.1	MPEG1	NM_001039396	"Homo sapiens macrophage expressed 1 (MPEG1), mRNA."	RefSeq	8.08734	7.04904	1.43277	2.0538	0.131137	0.536176	up	coding	1079
TC03000242.hg.1	KIF15	NM_020242	"Homo sapiens kinesin family member 15 (KIF15), mRNA."	RefSeq	4.79147	3.75626	1.92937	2.04941	0.047154	0.410773	up	coding	792
TC12001705.hg.1	CPM	NM_001005502	"Homo sapiens carboxypeptidase M (CPM), transcript variant 3, mRNA."	RefSeq	6.95411	5.92202	1.70365	2.04497	0.075605	0.464647	up	coding	907
TC11000482.hg.1	FAM111B	NM_001142703	"Homo sapiens family with sequence similarity 111, member B (FAM111B), transcript variant 2, mRNA."	RefSeq	4.74878	3.72227	2.26155	2.03709	0.02332	0.299667	up	coding	534
TC14002207.hg.1	IGHG4	ENST00000390543	cdna:known chromosome:GRCh37:14:106090687:106092403:-1 gene:ENSG00000211892 gene_biotype:IG_C_gene transcript_biotype:IG_C_gene	ENSEMBL	7.6988	6.67567	1.40557	2.03232	0.138149	0.536176	up	coding	1080
TC6_mann_hap4000195.hg.1	C2	NM_000063	"Homo sapiens complement component 2 (C2), transcript variant 1, mRNA."	RefSeq	7.08304	6.06293	2.77883	2.02808	0.007976	0.20017	up	coding	297
TC06002330.hg.1	THBS2	NM_003247	"Homo sapiens thrombospondin 2 (THBS2), mRNA."	RefSeq	9.15281	8.13411	2.0052	2.0261	0.040249	0.410773	up	coding	793
TC6_ssto_hap7000198.hg.1	C2	NM_000063	"Homo sapiens complement component 2 (C2), transcript variant 1, mRNA."	RefSeq	7.08898	6.07158	2.77744	2.02428	0.008	0.20017	up	coding	298
TC01001246.hg.1	SPRR1A	NM_001199828	"Homo sapiens small proline-rich protein 1A (SPRR1A), transcript variant 1, mRNA."	RefSeq	7.51781	6.50246	1.161	2.02139	0.217297	0.59792	up	coding	1213
TC12001178.hg.1	CLEC4E	NM_014358	"Homo sapiens C-type lectin domain family 4, member E (CLEC4E), mRNA."	RefSeq	4.25306	3.23846	1.5936	2.02034	0.09492	0.464647	up	coding	908
TC05000165.hg.1	SLC1A3	NM_004172	"Homo sapiens solute carrier family 1 (glial high affinity glutamate transporter), member 3 (SLC1A3), transcript variant 1, mRNA."	RefSeq	6.63688	5.62302	2.24591	2.01931	0.024136	0.358763	up	coding	676
TC16001083.hg.1	SHCBP1	NM_024745	"Homo sapiens SHC SH2-domain binding protein 1 (SHCBP1), mRNA."	RefSeq	5.08211	4.06842	2.89518	2.01907	0.006276	0.162575	up	coding	239
TC03001695.hg.1	POLQ	NM_199420	"Homo sapiens polymerase (DNA directed), theta (POLQ), mRNA."	RefSeq	4.53258	3.53036	1.89515	2.00307	0.050707	0.410773	up	coding	795
TC09000415.hg.1	CKS2	NM_001827	"Homo sapiens CDC28 protein kinase regulatory subunit 2 (CKS2), mRNA."	RefSeq	7.48104	6.48054	2.30242	2.0007	0.021306	0.299667	up	coding	536
TC06004076.hg.1	C2	NM_000063	"Homo sapiens complement component 2 (C2), transcript variant 1, mRNA."	RefSeq	7.00542	6.00583	2.72166	1.99943	0.008921	0.20017	up	coding	300
TC01000563.hg.1	KIF2C	NM_006845	"Homo sapiens kinesin family member 2C (KIF2C), mRNA."	RefSeq	5.90601	4.91002	2.83689	1.99445	0.007065	0.20017	up	coding	301
TC20000962.hg.1	CYP24A1	NM_000782	"Homo sapiens cytochrome P450, family 24, subfamily A, polypeptide 1 (CYP24A1), nuclear gene encoding mitochondrial protein, transcript variant 1, mRNA."	RefSeq	6.72409	5.7281	0.664285	1.99444	0.475864	0.675583	up	coding	1314
TC01001174.hg.1	HIST2H2AA4	NM_001040874	"Homo sapiens histone cluster 2, H2aa4 (HIST2H2AA4), mRNA."	RefSeq	10.1996	9.20562	1.97572	1.99167	0.042855	0.410773	up	coding	796
TC08000646.hg.1	CTHRC1	NM_001256099	"Homo sapiens collagen triple helix repeat containing 1 (CTHRC1), transcript variant 2, mRNA."	RefSeq	6.41868	5.42918	3.33785	1.9855	0.002593	0.10131	up	coding	127
TC01000978.hg.1	C1orf162	NM_174896	"Homo sapiens chromosome 1 open reading frame 162 (C1orf162), mRNA."	RefSeq	7.05814	6.07125	1.57343	1.98191	0.098901	0.464647	up	coding	914
TC01001976.hg.1	EXO1	NM_003686	"Homo sapiens exonuclease 1 (EXO1), transcript variant 3, mRNA."	RefSeq	4.49906	3.51321	2.19196	1.98049	0.027045	0.358763	up	coding	679
TC02000937.hg.1	TNFAIP6	NM_007115	"Homo sapiens tumor necrosis factor, alpha-induced protein 6 (TNFAIP6), mRNA."	RefSeq	5.68188	4.69652	1.9985	1.97981	0.04082	0.410773	up	coding	798
TC12002032.hg.1	CIT	NM_001206999	"Homo sapiens citron (rho-interacting, serine/threonine kinase 21) (CIT), transcript variant 1, mRNA."	RefSeq	6.35118	5.36638	2.95624	1.97905	0.005599	0.162575	up	coding	243
TC03001355.hg.1	CCR1	NM_001295	"Homo sapiens chemokine (C-C motif) receptor 1 (CCR1), mRNA."	RefSeq	5.20808	4.22391	1.98771	1.97817	0.041794	0.410773	up	coding	799
TC14000316.hg.1	CDKN3	NM_001130851	"Homo sapiens cyclin-dependent kinase inhibitor 3 (CDKN3), transcript variant 2, mRNA."	RefSeq	5.1209	4.13703	2.51818	1.97776	0.013493	0.235093	up	coding	420
TC01000846.hg.1	CDC7	NM_001134420	"Homo sapiens cell division cycle 7 (CDC7), transcript variant 3, mRNA."	RefSeq	5.59623	4.61384	1.88489	1.97573	0.051786	0.410773	up	coding	800
TC0X000376.hg.1	KIF4A	NM_012310	"Homo sapiens kinesin family member 4A (KIF4A), mRNA."	RefSeq	5.50603	4.52371	2.46249	1.97564	0.015161	0.235093	up	coding	421
TC12000564.hg.1	SRGAP1	NM_020762	"Homo sapiens SLIT-ROBO Rho GTPase activating protein 1 (SRGAP1), mRNA."	RefSeq	7.4376	6.45574	3.56529	1.97501	0.001679	0.10131	up	coding	128
TC02000398.hg.1	PLEK	NM_002664	"Homo sapiens pleckstrin (PLEK), mRNA."	RefSeq	6.91299	5.93124	1.5073	1.97485	0.113159	0.536176	up	coding	1081
TC05001861.hg.1	CD14	NM_001174104	"Homo sapiens CD14 molecule (CD14), transcript variant 3, mRNA."	RefSeq	7.76255	6.7811	1.73399	1.97444	0.071039	0.464647	up	coding	915
TC01000286.hg.1	C1QC	NM_001114101	"Homo sapiens complement component 1, q subcomponent, C chain (C1QC), transcript variant 1, mRNA."	RefSeq	8.84796	7.8677	1.66068	1.97282	0.082817	0.464647	up	coding	916
TC0X000141.hg.1	GK	NM_000167	"Homo sapiens glycerol kinase (GK), transcript variant 2, mRNA."	RefSeq	6.35559	5.37756	2.12464	1.96978	0.031227	0.358763	up	coding	680
TC03000827.hg.1	AADACL2	NM_207365	"Homo sapiens arylacetamide deacetylase-like 2 (AADACL2), mRNA."	RefSeq	4.6501	3.67303	1.03965	1.96846	0.267851	0.59792	up	coding	1214
TC01002694.hg.1	DHCR24	NM_014762	"Homo sapiens 24-dehydrocholesterol reductase (DHCR24), mRNA."	RefSeq	8.52366	7.5479	1.27212	1.96668	0.17773	0.536176	up	coding	1082
TC01006308.hg.1	FCGR3B	NM_000570	"Homo sapiens Fc fragment of IgG, low affinity IIIb, receptor (CD16b) (FCGR3B), transcript variant 2, mRNA."	RefSeq	6.98523	6.01042	1.80964	1.96538	0.060546	0.464647	up	coding	918
TC14002257.hg.1	IGHV3-23	ENST00000390609	cdna:known chromosome:GRCh37:14:106725201:106725733:-1 gene:ENSG00000211949 gene_biotype:IG_V_gene transcript_biotype:IG_V_gene	ENSEMBL	7.72654	6.75353	0.920621	1.96293	0.325695	0.59792	up	coding	1216
TC05001804.hg.1	CXCL14	NM_004887	"Homo sapiens chemokine (C-X-C motif) ligand 14 (CXCL14), mRNA."	RefSeq	8.85136	7.8794	1.59377	1.9615	0.094884	0.464647	up	coding	919
TC06002121.hg.1	VNN2	NM_001242350	"Homo sapiens vanin 2 (VNN2), transcript variant 5, mRNA."	RefSeq	4.97079	3.9989	1.47227	1.96141	0.121248	0.536176	up	coding	1083
TC14001451.hg.1	LGMN	NM_001008530	"Homo sapiens legumain (LGMN), transcript variant 2, mRNA."	RefSeq	10.0217	9.05221	1.97918	1.95813	0.042546	0.410773	up	coding	801
TC11000755.hg.1	FOLR2	NM_000803	"Homo sapiens folate receptor 2 (fetal) (FOLR2), transcript variant 1, mRNA."	RefSeq	7.23497	6.27119	1.49643	1.95042	0.115594	0.536176	up	coding	1084
TC05000750.hg.1	PCDHB8	NM_019120	"Homo sapiens protocadherin beta 8 (PCDHB8), mRNA."	RefSeq	5.91127	4.94827	1.14778	1.94935	0.222375	0.59792	up	coding	1217
TC13000103.hg.1	MEDAG	NM_032849	"Homo sapiens mesenteric estrogen-dependent adipogenesis (MEDAG), mRNA."	RefSeq	7.51667	6.55422	1.81706	1.94862	0.059622	0.464647	up	coding	920
TC17000103.hg.1	CD68	NM_001040059	"Homo sapiens CD68 molecule (CD68), transcript variant 2, mRNA."	RefSeq	9.78651	8.82413	1.58121	1.94852	0.097408	0.464647	up	coding	921
TC22000119.hg.1	IGLV2-18	ENST00000390310	cdna:known chromosome:GRCh37:22:23077095:23077584:1 gene:ENSG00000211664 gene_biotype:IG_V_gene transcript_biotype:IG_V_gene	ENSEMBL	8.06517	7.10737	1.18721	1.94234	0.207294	0.59792	up	coding	1218
TC04001696.hg.1	FSTL5	NM_001128427	"Homo sapiens follistatin-like 5 (FSTL5), transcript variant 2, mRNA."	RefSeq	4.25674	3.29922	1.09538	1.94197	0.243596	0.59792	up	coding	1219
TC05000184.hg.1	PTGER4	NM_000958	"Homo sapiens prostaglandin E receptor 4 (subtype EP4) (PTGER4), mRNA."	RefSeq	6.99045	6.04042	1.99323	1.93192	0.041303	0.410773	up	coding	802
TC06000178.hg.1	HIST1H2BI	NM_003525	"Homo sapiens histone cluster 1, H2bi (HIST1H2BI), mRNA."	RefSeq	5.33319	4.38417	2.03677	1.93056	0.037604	0.410773	up	coding	803
TC12000062.hg.1	RAD51AP1	NM_001130862	"Homo sapiens RAD51 associated protein 1 (RAD51AP1), transcript variant 1, mRNA."	RefSeq	4.52459	3.58279	1.99869	1.92092	0.040801	0.410773	up	coding	805
TC13000270.hg.1	BORA	NM_024808	"Homo sapiens bora, aurora kinase A activator (BORA), mRNA."	RefSeq	5.45084	4.51158	1.5806	1.91754	0.097519	0.464647	up	coding	922
TC6_cox_hap2000244.hg.1	C2	NM_000063	"Homo sapiens complement component 2 (C2), transcript variant 1, mRNA."	RefSeq	7.06391	6.12569	2.80578	1.91617	0.00754	0.20017	up	coding	307
TC6_qbl_hap6000224.hg.1	C2	NM_000063	"Homo sapiens complement component 2 (C2), transcript variant 1, mRNA."	RefSeq	7.06391	6.12569	2.80578	1.91617	0.00754	0.20017	up	coding	308
TC12001751.hg.1	PHLDA1	NM_007350	"Homo sapiens pleckstrin homology-like domain, family A, member 1 (PHLDA1), mRNA."	RefSeq	7.8182	6.88077	2.70993	1.91511	0.009116	0.20017	up	coding	309
TC05001955.hg.1	SPARC	NM_003118	"Homo sapiens secreted protein, acidic, cysteine-rich (osteonectin) (SPARC), mRNA."	RefSeq	10.5324	9.59569	3.08302	1.91417	0.00432	0.127134	up	coding	170
TC6_mcf_hap5000212.hg.1	C2	NM_000063	"Homo sapiens complement component 2 (C2), transcript variant 1, mRNA."	RefSeq	7.06211	6.12623	2.77485	1.91306	0.008036	0.20017	up	coding	311
TC6_dbb_hap3000221.hg.1	C2	NM_000063	"Homo sapiens complement component 2 (C2), transcript variant 1, mRNA."	RefSeq	7.06299	6.12727	2.77761	1.91285	0.007996	0.20017	up	coding	312
TC17001513.hg.1	KRT14	NM_000526	"Homo sapiens keratin 14 (KRT14), mRNA."	RefSeq	6.68416	5.75167	1.1074	1.90856	0.23864	0.59792	up	coding	1220
TC02000057.hg.1	RRM2	NM_001034	"Homo sapiens ribonucleotide reductase M2 (RRM2), transcript variant 2, mRNA."	RefSeq	6.27371	5.34129	3.7753	1.90848	0.001155	0.076398	up	coding	65
TC12000730.hg.1	PLXNC1	NM_005761	"Homo sapiens plexin C1 (PLXNC1), transcript variant 1, mRNA."	RefSeq	6.55456	5.62316	1.79313	1.90713	0.062665	0.464647	up	coding	923
TC03001027.hg.1	ADIPOQ	NM_001177800	"Homo sapiens adiponectin, C1Q and collagen domain containing (ADIPOQ), transcript variant 1, mRNA."	RefSeq	4.83702	3.90735	0.916597	1.90484	0.327785	0.59792	up	coding	1221
TC22001442.hg.1	IGLV3-25	ENST00000390305	cdna:known chromosome:GRCh37:22:23029190:23029735:1 gene:ENSG00000211659 gene_biotype:IG_V_gene transcript_biotype:IG_V_gene	ENSEMBL	5.9846	5.05659	1.03051	1.90264	0.27213	0.59792	up	coding	1222
TC11000552.hg.1	SCGB1A1	NM_003357	"Homo sapiens secretoglobin, family 1A, member 1 (uteroglobin) (SCGB1A1), mRNA."	RefSeq	6.8692	5.94363	1.78662	1.89943	0.06354	0.464647	up	coding	924
TC02001750.hg.1	CYP1B1	NM_000104	"Homo sapiens cytochrome P450, family 1, subfamily B, polypeptide 1 (CYP1B1), mRNA."	RefSeq	7.65734	6.73423	2.99065	1.8962	0.005236	0.162575	up	coding	244
TC15002807.hg.1	KIAA0101	NM_001029989	"Homo sapiens KIAA0101 (KIAA0101), transcript variant 2, mRNA."	RefSeq	4.90564	3.98326	2.26495	1.89525	0.023144	0.299667	up	coding	544
TC01001254.hg.1	S100A9	NM_002965	"Homo sapiens S100 calcium binding protein A9 (S100A9), mRNA."	RefSeq	8.3602	7.44108	1.02087	1.89097	0.276592	0.59792	up	coding	1223
TC17000495.hg.1	CDC6	NM_001254	"Homo sapiens cell division cycle 6 (CDC6), mRNA."	RefSeq	5.15401	4.23503	2.06539	1.89078	0.03545	0.410773	up	coding	808
TC06000162.hg.1	HIST1H3A	NM_003529	"Homo sapiens histone cluster 1, H3a (HIST1H3A), mRNA."	RefSeq	6.54947	5.63346	2.4928	1.88689	0.014242	0.235093	up	coding	423
TC04000411.hg.1	CXCL1	NM_001511	"Homo sapiens chemokine (C-X-C motif) ligand 1 (melanoma growth stimulating activity, alpha) (CXCL1), transcript variant 1, mRNA."	RefSeq	6.19616	5.2804	3.50978	1.88657	0.001868	0.10131	up	coding	131
TC01002911.hg.1	FRRS1	NM_001013660	"Homo sapiens ferric-chelate reductase 1 (FRRS1), mRNA."	RefSeq	6.75571	5.84024	1.6524	1.88618	0.084208	0.464647	up	coding	926
TC06000399.hg.1	HLA-DRA	NM_019111	"Homo sapiens major histocompatibility complex, class II, DR alpha (HLA-DRA), mRNA."	RefSeq	10.4382	9.52512	1.86679	1.88305	0.053839	0.464647	up	coding	927
TC17001341.hg.1	EVI2B	NM_006495	"Homo sapiens ecotropic viral integration site 2B (EVI2B), mRNA."	RefSeq	5.27051	4.35774	1.40749	1.88266	0.137658	0.536176	up	coding	1085
TC15001719.hg.1	BCL2A1	NM_001114735	"Homo sapiens BCL2-related protein A1 (BCL2A1), transcript variant 2, mRNA."	RefSeq	4.98827	4.07572	1.96565	1.88237	0.043792	0.410773	up	coding	813
TC01000904.hg.1	VCAM1	NM_001078	"Homo sapiens vascular cell adhesion molecule 1 (VCAM1), transcript variant 1, mRNA."	RefSeq	7.33222	6.42031	1.53937	1.88154	0.106019	0.536176	up	coding	1086
TC06004064.hg.1	HIST1H3H	NM_003536	"Homo sapiens histone cluster 1, H3h (HIST1H3H), mRNA."	RefSeq	5.76649	4.85482	1.59166	1.88121	0.095315	0.464647	up	coding	928
TC02001558.hg.1	ADAM17	NM_003183	"Homo sapiens ADAM metallopeptidase domain 17 (ADAM17), mRNA."	RefSeq	7.8738	6.96244	2.36314	1.88082	0.018696	0.299667	up	coding	547
TC12001489.hg.1	RACGAP1	NM_001126103	"Homo sapiens Rac GTPase activating protein 1 (RACGAP1), transcript variant 2, mRNA."	RefSeq	6.75799	5.84672	2.03741	1.8807	0.037552	0.410773	up	coding	814
TC01003405.hg.1	CD84	NM_001184879	"Homo sapiens CD84 molecule (CD84), transcript variant 1, mRNA."	RefSeq	5.87212	4.96132	1.54103	1.88008	0.105646	0.536176	up	coding	1087
TC12000818.hg.1	C12orf75	NM_001145199	"Homo sapiens chromosome 12 open reading frame 75 (C12orf75), mRNA."	RefSeq	4.78371	3.87348	1.76944	1.87934	0.065917	0.464647	up	coding	929
TC06001353.hg.1	HIST1H3F	NM_021018	"Homo sapiens histone cluster 1, H3f (HIST1H3F), mRNA."	RefSeq	6.88753	5.97738	2.83893	1.87925	0.007034	0.162575	up	coding	245
TC15000868.hg.1	BLM	NM_000057	"Homo sapiens Bloom syndrome, RecQ helicase-like (BLM), mRNA."	RefSeq	4.58513	3.67578	2.72671	1.8782	0.00884	0.20017	up	coding	316
TC05000907.hg.1	HMMR	NM_001142556	"Homo sapiens hyaluronan-mediated motility receptor (RHAMM) (HMMR), transcript variant 1, mRNA."	RefSeq	4.16806	3.25885	2.74985	1.87802	0.00846	0.20017	up	coding	317
TC06000270.hg.1	HIST1H2BO	NM_003527	"Homo sapiens histone cluster 1, H2bo (HIST1H2BO), mRNA."	RefSeq	6.69849	5.79288	2.11773	1.87333	0.031706	0.358763	up	coding	684
TC09001336.hg.1	ASPN	NM_001193335	"Homo sapiens asporin (ASPN), transcript variant 2, mRNA."	RefSeq	6.70726	5.80294	1.01723	1.87166	0.278209	0.59792	up	coding	1224
TC12001309.hg.1	BCAT1	NM_001178091	"Homo sapiens branched chain amino-acid transaminase 1, cytosolic (BCAT1), transcript variant 2, mRNA."	RefSeq	6.75572	5.85236	2.31909	1.87041	0.020555	0.299667	up	coding	549
TC06000176.hg.1	HIST1H2BH	BC096118	"Homo sapiens histone cluster 1, H2bh, mRNA (cDNA clone MGC:116764 IMAGE:40002318), complete cds."	GenBank	5.41137	4.50878	2.26631	1.86942	0.023077	0.299667	up	coding	550
TC06002112.hg.1	CTGF	NM_001901	"Homo sapiens connective tissue growth factor (CTGF), mRNA."	RefSeq	9.357	8.45586	1.29023	1.86754	0.171823	0.536176	up	coding	1088
TC06001386.hg.1	HIST1H2BJ	NM_021058	"Homo sapiens histone cluster 1, H2bj (HIST1H2BJ), mRNA."	RefSeq	6.8193	5.91914	2.12706	1.86627	0.031063	0.358763	up	coding	686
TC06001142.hg.1	FNDC1	NM_032532	"Homo sapiens fibronectin type III domain containing 1 (FNDC1), mRNA."	RefSeq	5.40074	4.50252	1.38045	1.86376	0.145031	0.536176	up	coding	1089
TC03000766.hg.1	ATP1B3	NM_001679	"Homo sapiens ATPase, Na+/K+ transporting, beta 3 polypeptide (ATP1B3), mRNA."	RefSeq	8.2086	7.3134	2.73055	1.85988	0.008776	0.20017	up	coding	319
TC03001696.hg.1	HCLS1	NM_005335	"Homo sapiens hematopoietic cell-specific Lyn substrate 1 (HCLS1), mRNA."	RefSeq	7.49449	6.60066	2.3818	1.8581	0.017974	0.299667	up	coding	551
TC19000634.hg.1	APOC1	NM_001645	"Homo sapiens apolipoprotein C-I (APOC1), mRNA."	RefSeq	7.13881	6.24791	2.10646	1.85433	0.032492	0.358763	up	coding	688
TC04001808.hg.1	MLF1IP	NM_024629	"Homo sapiens MLF1 interacting protein (MLF1IP), mRNA."	RefSeq	4.42913	3.53978	1.66796	1.85234	0.081495	0.464647	up	coding	930
TC04000432.hg.1	CXCL13	NM_006419	"Homo sapiens chemokine (C-X-C motif) ligand 13 (CXCL13), mRNA."	RefSeq	3.71859	2.82933	1.61251	1.85223	0.091311	0.464647	up	coding	931
TC14002255.hg.1	IGHV3-20	ENST00000390606	cdna:known chromosome:GRCh37:14:106667581:106668095:-1 gene:ENSG00000211946 gene_biotype:IG_V_gene transcript_biotype:IG_V_gene	ENSEMBL	5.57004	4.68161	1.1064	1.85115	0.239076	0.59792	up	coding	1225
TC12000974.hg.1	KNTC1	NM_014708	"Homo sapiens kinetochore associated 1 (KNTC1), mRNA."	RefSeq	6.02644	5.14041	2.39105	1.84808	0.01761	0.299667	up	coding	554
TC6_cox_hap2000090.hg.1	HLA-DRA	NM_019111	"Homo sapiens major histocompatibility complex, class II, DR alpha (HLA-DRA), mRNA."	RefSeq	10.4836	9.59815	1.86062	1.84732	0.05455	0.464647	up	coding	932
TC01003057.hg.1	FCGR1B	NM_001004340	"Homo sapiens Fc fragment of IgG, high affinity Ib, receptor (CD64) (FCGR1B), transcript variant 2, mRNA."	RefSeq	6.04193	5.15886	2.4142	1.84431	0.01677	0.299667	up	coding	555
TC02000105.hg.1	GEN1	NM_001130009	"Homo sapiens Gen endonuclease homolog 1 (Drosophila) (GEN1), transcript variant 2, mRNA."	RefSeq	5.89623	5.01374	1.82323	1.84356	0.058905	0.464647	up	coding	933
TC01003258.hg.1	PGLYRP3	NM_052891	"Homo sapiens peptidoglycan recognition protein 3 (PGLYRP3), mRNA."	RefSeq	5.81552	4.93482	1.15878	1.84127	0.218114	0.59792	up	coding	1226
TC08000487.hg.1	LY96	NM_001195797	"Homo sapiens lymphocyte antigen 96 (LY96), transcript variant 2, mRNA."	RefSeq	3.87186	2.99314	2.06211	1.83874	0.035696	0.410773	up	coding	816
TC03000087.hg.1	SLC6A6	NM_001134367	"Homo sapiens solute carrier family 6 (neurotransmitter transporter, taurine), member 6 (SLC6A6), transcript variant 2, mRNA."	RefSeq	7.31943	6.44228	2.55728	1.83674	0.012435	0.235093	up	coding	427
TC01001172.hg.1	FCGR1A	NM_000566	"Homo sapiens Fc fragment of IgG, high affinity Ia, receptor (CD64) (FCGR1A), mRNA."	RefSeq	5.07438	4.19796	2.42867	1.8358	0.016265	0.299667	up	coding	559
TC08001552.hg.1	TNFRSF11B	NM_002546	"Homo sapiens tumor necrosis factor receptor superfamily, member 11b (TNFRSF11B), mRNA."	RefSeq	5.40635	4.531	2.41951	1.83445	0.016576	0.299667	up	coding	560
TC12000795.hg.1	PARPBP	NM_017915	"Homo sapiens PARP1 binding protein (PARPBP), mRNA."	RefSeq	4.63059	3.75528	2.16674	1.8344	0.028517	0.358763	up	coding	690
TC6_mann_hap4000074.hg.1	HLA-DRA	NM_019111	"Homo sapiens major histocompatibility complex, class II, DR alpha (HLA-DRA), mRNA."	RefSeq	10.6529	9.78007	1.81167	1.83128	0.060295	0.464647	up	coding	934
TC02004976.hg.1	IGKV1D-33	ENST00000390265	cdna:known chromosome:GRCh37:2:89952792:89953355:1 gene:ENSG00000239975 gene_biotype:IG_V_gene transcript_biotype:IG_V_gene	ENSEMBL	7.20564	6.33333	1.23697	1.83059	0.18952	0.536176	up	coding	1091
TC0X000171.hg.1	CYBB	NM_000397	"Homo sapiens cytochrome b-245, beta polypeptide (CYBB), mRNA."	RefSeq	8.10732	7.2351	1.42627	1.83048	0.132768	0.536176	up	coding	1092
TC18000124.hg.1	DSG1	NM_001942	"Homo sapiens desmoglein 1 (DSG1), mRNA."	RefSeq	3.96591	3.09633	1.26027	1.82713	0.18164	0.536176	up	coding	1094
TC6_dbb_hap3000083.hg.1	HLA-DRA	NM_019111	"Homo sapiens major histocompatibility complex, class II, DR alpha (HLA-DRA), mRNA."	RefSeq	10.5914	9.72311	1.79911	1.82552	0.061897	0.464647	up	coding	936
TC10000475.hg.1	PLAU	NM_001145031	"Homo sapiens plasminogen activator, urokinase (PLAU), transcript variant 2, mRNA."	RefSeq	7.51651	6.65101	2.373	1.82197	0.01832	0.299667	up	coding	563
TC6_mcf_hap5000075.hg.1	HLA-DRA	NM_019111	"Homo sapiens major histocompatibility complex, class II, DR alpha (HLA-DRA), mRNA."	RefSeq	10.649	9.78543	1.79397	1.81948	0.062554	0.464647	up	coding	940
TC6_qbl_hap6000081.hg.1	HLA-DRA	NM_019111	"Homo sapiens major histocompatibility complex, class II, DR alpha (HLA-DRA), mRNA."	RefSeq	10.649	9.78543	1.79397	1.81948	0.062554	0.464647	up	coding	941
TC6_ssto_hap7000076.hg.1	HLA-DRA	NM_019111	"Homo sapiens major histocompatibility complex, class II, DR alpha (HLA-DRA), mRNA."	RefSeq	10.649	9.78543	1.79397	1.81948	0.062554	0.464647	up	coding	942
TC02004946.hg.1	IGKV2-28	ENST00000482769	cdna:known chromosome:GRCh37:2:89521179:89521942:-1 gene:ENSG00000244116 gene_biotype:IG_V_gene transcript_biotype:IG_V_gene	ENSEMBL	6.80495	5.94184	0.848768	1.81895	0.364434	0.59792	up	coding	1227
TC03000630.hg.1	CSTA	NM_005213	"Homo sapiens cystatin A (stefin A) (CSTA), mRNA."	RefSeq	6.15532	5.29309	0.914711	1.81784	0.328772	0.59792	up	coding	1228
TC09000687.hg.1	TMSB4XP4	ENST00000323496	cdna:known chromosome:GRCh37:9:131104432:131105049:1 gene:ENSG00000223551 gene_biotype:protein_coding transcript_biotype:protein_coding	ENSEMBL	9.38324	8.52255	4.00552	1.81591	0.000762	0.076398	up	coding	66
TC01002500.hg.1	CLSPN	NM_001190481	"Homo sapiens claspin (CLSPN), transcript variant 2, mRNA."	RefSeq	4.95897	4.09846	2.45479	1.81568	0.015399	0.235093	up	coding	430
TC14002215.hg.1	IGHJ5	ENST00000488476	cdna:known chromosome:GRCh37:14:106330024:106330072:-1 gene:ENSG00000242472 gene_biotype:IG_J_gene transcript_biotype:IG_J_gene	ENSEMBL	8.20232	7.34192	1.59234	1.81554	0.095168	0.464647	up	coding	943
TC03001632.hg.1	KIAA1524	NM_020890	"Homo sapiens KIAA1524 (KIAA1524), mRNA."	RefSeq	5.25391	4.39647	1.78773	1.81183	0.06339	0.464647	up	coding	944
TC07000161.hg.1	SNX10	NM_001199835	"Homo sapiens sorting nexin 10 (SNX10), transcript variant 1, mRNA."	RefSeq	5.70861	4.85168	9.88047	1.81119	5e-05	0	up	coding	8
TC10000098.hg.1	MCM10	NM_018518	"Homo sapiens minichromosome maintenance complex component 10 (MCM10), transcript variant 2, mRNA."	RefSeq	5.41244	4.55563	2.70855	1.81103	0.009146	0.20017	up	coding	322
TC02000701.hg.1	MERTK	NM_006343	"Homo sapiens c-mer proto-oncogene tyrosine kinase (MERTK), mRNA."	RefSeq	8.11604	7.26032	1.55256	1.80966	0.103171	0.536176	up	coding	1096
TC05001976.hg.1	TIMD4	NM_138379	"Homo sapiens T-cell immunoglobulin and mucin domain containing 4 (TIMD4), transcript variant 1, mRNA."	RefSeq	4.3942	3.53962	1.03762	1.80823	0.268782	0.59792	up	coding	1229
TC17000355.hg.1	ATAD5	NM_024857	"Homo sapiens ATPase family, AAA domain containing 5 (ATAD5), mRNA."	RefSeq	4.6279	3.77337	1.67294	1.80817	0.080633	0.464647	up	coding	945
TC01003616.hg.1	NCF2	NM_000433	"Homo sapiens neutrophil cytosolic factor 2 (NCF2), transcript variant 1, mRNA."	RefSeq	6.18497	5.33049	1.85078	1.80811	0.055701	0.464647	up	coding	946
TC0X000475.hg.1	CENPI	NM_006733	"Homo sapiens centromere protein I (CENPI), mRNA."	RefSeq	5.09806	4.24561	1.90462	1.80557	0.049716	0.410773	up	coding	819
TC04000645.hg.1	PLK4	NM_001190799	"Homo sapiens polo-like kinase 4 (PLK4), transcript variant 2, mRNA."	RefSeq	4.14189	3.29397	1.65192	1.79991	0.084288	0.464647	up	coding	947
TC12001171.hg.1	C3AR1	NM_004054	"Homo sapiens complement component 3a receptor 1 (C3AR1), mRNA."	RefSeq	6.00949	5.16282	1.50011	1.79835	0.114757	0.536176	up	coding	1097
TC04001286.hg.1	CXCL2	NM_002089	"Homo sapiens chemokine (C-X-C motif) ligand 2 (CXCL2), mRNA."	RefSeq	7.19077	6.34554	1.91883	1.79655	0.04824	0.410773	up	coding	820
TC04002917.hg.1	TLR6	NM_006068	"Homo sapiens toll-like receptor 6 (TLR6), mRNA."	RefSeq	5.06014	4.21518	2.99852	1.79622	0.005147	0.162575	up	coding	248
TC02002891.hg.1	ARL4C	NM_005737	"Homo sapiens ADP-ribosylation factor-like 4C (ARL4C), mRNA."	RefSeq	8.2248	7.38023	1.74205	1.79573	0.069804	0.464647	up	coding	948
TC04002922.hg.1	RASGEF1B	NM_152545	"Homo sapiens RasGEF domain family, member 1B (RASGEF1B), mRNA."	RefSeq	5.77863	4.93466	1.47638	1.79498	0.12022	0.536176	up	coding	1098
TC16000375.hg.1	ITGAX	NM_000887	"Homo sapiens integrin, alpha X (complement component 3 receptor 4 subunit) (ITGAX), mRNA."	RefSeq	7.01944	6.17644	1.59265	1.79377	0.095101	0.464647	up	coding	949
TC20000363.hg.1	MMP9	NM_004994	"Homo sapiens matrix metallopeptidase 9 (gelatinase B, 92kDa gelatinase, 92kDa type IV collagenase) (MMP9), mRNA."	RefSeq	7.89027	7.04993	2.25047	1.79047	0.023885	0.358763	up	coding	698
TC14001209.hg.1	SGPP1	NM_030791	"Homo sapiens sphingosine-1-phosphate phosphatase 1 (SGPP1), mRNA."	RefSeq	7.19916	6.36108	1.53236	1.78768	0.107551	0.536176	up	coding	1100
TC06004137.hg.1	ARHGAP18	NM_033515	"Homo sapiens Rho GTPase activating protein 18 (ARHGAP18), mRNA."	RefSeq	7.24565	6.40843	2.04542	1.7866	0.03694	0.410773	up	coding	822
TC12001341.hg.1	PTHLH	NM_002820	"Homo sapiens parathyroid hormone-like hormone (PTHLH), transcript variant 2, mRNA."	RefSeq	4.64206	3.80523	1.07853	1.78612	0.250714	0.59792	up	coding	1230
TC05000232.hg.1	GPX8	NM_001008397	"Homo sapiens glutathione peroxidase 8 (putative) (GPX8), mRNA."	RefSeq	6.30715	5.47055	2.0811	1.78584	0.03429	0.358763	up	coding	701
TC05001295.hg.1	FYB	NM_001243093	"Homo sapiens FYN binding protein (FYB), transcript variant 3, mRNA."	RefSeq	6.20629	5.37015	1.54119	1.78527	0.105613	0.536176	up	coding	1101
TC14002279.hg.1	IGHV3-66	ENST00000390632	cdna:known chromosome:GRCh37:14:107131033:107131560:-1 gene:ENSG00000211972 gene_biotype:IG_V_gene transcript_biotype:IG_V_gene	ENSEMBL	6.96079	6.12491	1.01523	1.78496	0.279127	0.59792	up	coding	1231
TC19001593.hg.1	PLAUR	NM_001005376	"Homo sapiens plasminogen activator, urokinase receptor (PLAUR), transcript variant 2, mRNA."	RefSeq	7.36942	6.53441	2.08751	1.78387	0.033799	0.358763	up	coding	702
TC19001118.hg.1	CD209	NM_001144893	"Homo sapiens CD209 molecule (CD209), transcript variant 5, mRNA."	RefSeq	7.64635	6.8123	1.44785	1.78268	0.127305	0.536176	up	coding	1102
TC05001331.hg.1	EMB	NM_198449	"Homo sapiens embigin (EMB), mRNA."	RefSeq	6.32555	5.49202	1.50613	1.78204	0.113441	0.536176	up	coding	1103
TC0X000202.hg.1	GPR34	NM_001097579	"Homo sapiens G protein-coupled receptor 34 (GPR34), transcript variant 4, mRNA."	RefSeq	6.79259	5.9597	1.35459	1.78125	0.152332	0.536176	up	coding	1104
TC02002605.hg.1	CALCRL	NM_005795	"Homo sapiens calcitonin receptor-like (CALCRL), transcript variant 1, mRNA."	RefSeq	6.44775	5.61502	1.74679	1.78106	0.069106	0.464647	up	coding	952
TC02002886.hg.1	HJURP	NM_018410	"Homo sapiens Holliday junction recognition protein (HJURP), mRNA."	RefSeq	6.31717	5.48452	2.85108	1.78095	0.006857	0.162575	up	coding	249
TC14001154.hg.1	WDHD1	NM_001008396	"Homo sapiens WD repeat and HMG-box DNA binding protein 1 (WDHD1), transcript variant 2, mRNA."	RefSeq	5.66793	4.83645	1.64131	1.77952	0.086141	0.464647	up	coding	953
TC05003425.hg.1	DAB2	NM_001244871	"Homo sapiens Dab, mitogen-responsive phosphoprotein, homolog 2 (Drosophila) (DAB2), transcript variant 2, mRNA."	RefSeq	7.82067	6.9902	1.59967	1.77827	0.093793	0.464647	up	coding	955
TC0X000238.hg.1	TIMP1	NM_003254	"Homo sapiens TIMP metallopeptidase inhibitor 1 (TIMP1), mRNA."	RefSeq	7.89295	7.06303	2.61644	1.77759	0.011029	0.235093	up	coding	435
TC07001993.hg.1	EZH2	NM_001203247	"Homo sapiens enhancer of zeste homolog 2 (Drosophila) (EZH2), transcript variant 3, mRNA."	RefSeq	5.68533	4.85678	2.55196	1.7759	0.012565	0.235093	up	coding	437
TC04002952.hg.1	AREG	NM_001657	"Homo sapiens amphiregulin (AREG), mRNA."	RefSeq	6.06597	5.23817	1.49883	1.77499	0.115069	0.536176	up	coding	1105
TC02004974.hg.1	IGKV1D-39	ENST00000448155	cdna:known chromosome:GRCh37:2:89901292:89901791:1 gene:ENSG00000251546 gene_biotype:IG_V_gene transcript_biotype:IG_V_gene	ENSEMBL	7.86241	7.03523	0.80684	1.77421	0.388149	0.59792	up	coding	1232
TC01002791.hg.1	SLC44A5	NM_001130058	"Homo sapiens solute carrier family 44, member 5 (SLC44A5), transcript variant 2, mRNA."	RefSeq	4.44412	3.61725	1.28383	1.77384	0.173917	0.536176	up	coding	1106
TC17001514.hg.1	KRT16	NM_005557	"Homo sapiens keratin 16 (KRT16), mRNA."	RefSeq	6.67259	5.84585	1.26885	1.77367	0.178809	0.536176	up	coding	1107
TC13000872.hg.1	COL4A1	NM_001845	"Homo sapiens collagen, type IV, alpha 1 (COL4A1), mRNA."	RefSeq	8.91133	8.08843	1.9901	1.76897	0.041584	0.410773	up	coding	823
TC01001737.hg.1	CR2	NM_001006658	"Homo sapiens complement component (3d/Epstein Barr virus) receptor 2 (CR2), transcript variant 1, mRNA."	RefSeq	4.41683	3.59421	1.10397	1.76861	0.240053	0.59792	up	coding	1233
TC12000264.hg.1	ARNTL2	NM_001248002	"Homo sapiens aryl hydrocarbon receptor nuclear translocator-like 2 (ARNTL2), transcript variant 2, mRNA."	RefSeq	5.9361	5.11489	2.09854	1.76688	0.033052	0.358763	up	coding	705
TC15000276.hg.1	PAK6	NM_001128628	"Homo sapiens p21 protein (Cdc42/Rac)-activated kinase 6 (PAK6), transcript variant 2, mRNA."	RefSeq	5.35389	4.5336	2.42488	1.76575	0.016394	0.299667	up	coding	569
TC16000647.hg.1	CDH13	NM_001220488	"Homo sapiens cadherin 13, H-cadherin (heart) (CDH13), transcript variant 2, mRNA."	RefSeq	7.16163	6.34201	1.74607	1.76494	0.069205	0.464647	up	coding	956
TC17000864.hg.1	GALR2	NM_003857	"Homo sapiens galanin receptor 2 (GALR2), mRNA."	RefSeq	6.09363	5.27808	1.35811	1.75996	0.151329	0.536176	up	coding	1109
TC17001798.hg.1	PECAM1	NM_000442	"Homo sapiens platelet/endothelial cell adhesion molecule 1 (PECAM1), mRNA."	RefSeq	7.91973	7.10468	1.73896	1.75936	0.070278	0.464647	up	coding	957
TC19000584.hg.1	CEACAM6	NM_002483	"Homo sapiens carcinoembryonic antigen-related cell adhesion molecule 6 (non-specific cross reacting antigen) (CEACAM6), mRNA."	RefSeq	6.00152	5.18759	1.37642	1.75799	0.146095	0.536176	up	coding	1110
TC15000614.hg.1	ZWILCH	NM_017975	"Homo sapiens zwilch kinetochore protein (ZWILCH), transcript variant 1, mRNA."	RefSeq	6.18214	5.36942	1.59979	1.75652	0.093765	0.464647	up	coding	958
TC04002953.hg.1	AREG	NM_001657	"Homo sapiens amphiregulin (AREG), mRNA."	RefSeq	6.05784	5.24592	1.48152	1.75555	0.119036	0.536176	up	coding	1111
TC08000729.hg.1	SQLE	NM_003129	"Homo sapiens squalene epoxidase (SQLE), mRNA."	RefSeq	7.17196	6.3638	1.05129	1.75097	0.262685	0.59792	up	coding	1235
TC11001027.hg.1	NNMT	NM_006169	"Homo sapiens nicotinamide N-methyltransferase (NNMT), mRNA."	RefSeq	6.74417	5.9393	1.77505	1.74699	0.065129	0.464647	up	coding	960
TC07000111.hg.1	TSPAN13	NM_014399	"Homo sapiens tetraspanin 13 (TSPAN13), mRNA."	RefSeq	8.13199	7.32761	0.915039	1.74639	0.328623	0.59792	up	coding	1236
TC17001053.hg.1	SCIMP	NM_207103	"Homo sapiens SLP adaptor and CSK interacting membrane protein (SCIMP), transcript variant 1, mRNA."	RefSeq	6.43803	5.63368	1.75926	1.74635	0.067345	0.464647	up	coding	961
TC03000862.hg.1	PTX3	NM_002852	"Homo sapiens pentraxin 3, long (PTX3), mRNA."	RefSeq	4.72357	3.91941	1.52327	1.74614	0.109552	0.536176	up	coding	1112
TC17001109.hg.1	AURKB	NM_004217	"Homo sapiens aurora kinase B (AURKB), transcript variant 1, mRNA."	RefSeq	7.02766	6.22392	3.02546	1.74562	0.004858	0.162575	up	coding	253
TC12000886.hg.1	OAS2	NM_001032731	"Homo sapiens 2'-5'-oligoadenylate synthetase 2, 69/71kDa (OAS2), transcript variant 3, mRNA."	RefSeq	6.97987	6.17875	1.40202	1.74244	0.139121	0.536176	up	coding	1114
TC09001516.hg.1	TNFSF8	NM_001244	"Homo sapiens tumor necrosis factor (ligand) superfamily, member 8 (TNFSF8), transcript variant 1, mRNA."	RefSeq	5.45792	4.65778	1.52946	1.74126	0.108184	0.536176	up	coding	1115
TC06002142.hg.1	MTFR2	NM_001099286	"Homo sapiens mitochondrial fission regulator 2 (MTFR2), nuclear gene encoding mitochondrial protein, transcript variant 1, mRNA."	RefSeq	4.16748	3.36921	1.98256	1.73902	0.042243	0.410773	up	coding	826
TC05000368.hg.1	IQGAP2	NM_006633	"Homo sapiens IQ motif containing GTPase activating protein 2 (IQGAP2), mRNA."	RefSeq	6.50941	5.71122	1.25725	1.73892	0.182657	0.536176	up	coding	1118
TC10001559.hg.1	PIK3AP1	NM_152309	"Homo sapiens phosphoinositide-3-kinase adaptor protein 1 (PIK3AP1), mRNA."	RefSeq	6.8974	6.10094	1.76122	1.73684	0.067065	0.464647	up	coding	962
TC02001790.hg.1	ZFP36L2	NM_006887	"Homo sapiens ZFP36 ring finger protein-like 2 (ZFP36L2), mRNA."	RefSeq	9.7583	8.96286	3.04743	1.73561	0.004628	0.127134	up	coding	179
TC03001691.hg.1	FSTL1	NM_007085	"Homo sapiens follistatin-like 1 (FSTL1), mRNA."	RefSeq	9.94275	9.14795	1.75788	1.73483	0.067526	0.464647	up	coding	963
TC01001357.hg.1	SLAMF8	NM_020125	"Homo sapiens SLAM family member 8 (SLAMF8), mRNA."	RefSeq	6.47349	5.67884	1.71388	1.73465	0.074022	0.464647	up	coding	964
TC14002265.hg.1	IGHV3-35	ENST00000390617	cdna:known chromosome:GRCh37:14:106845323:106845789:-1 gene:ENSG00000211957 gene_biotype:IG_V_gene transcript_biotype:IG_V_gene	ENSEMBL	6.6647	5.87113	1.02042	1.73337	0.276798	0.59792	up	coding	1237
TC06000164.hg.1	HIST1H3C	NM_003531	"Homo sapiens histone cluster 1, H3c (HIST1H3C), mRNA."	RefSeq	3.92089	3.12748	3.11094	1.73317	0.004078	0.127134	up	coding	180
TC18000178.hg.1	SKA1	NM_001039535	"Homo sapiens spindle and kinetochore associated complex subunit 1 (SKA1), transcript variant 1, mRNA."	RefSeq	4.52659	3.73341	2.48416	1.73289	0.0145	0.235093	up	coding	441
TC08001007.hg.1	MSR1	NM_138716	"Homo sapiens macrophage scavenger receptor 1 (MSR1), transcript variant SR-AIII, mRNA."	RefSeq	5.7539	4.96209	1.90501	1.73124	0.049663	0.410773	up	coding	827
TC02000627.hg.1	SLC9A4	NM_001011552	"Homo sapiens solute carrier family 9, subfamily A (NHE4, cation proton antiporter 4), member 4 (SLC9A4), mRNA."	RefSeq	4.64676	3.85714	1.23936	1.72861	0.188704	0.536176	up	coding	1119
TC04001507.hg.1	MAD2L1	NM_002358	"Homo sapiens MAD2 mitotic arrest deficient-like 1 (yeast) (MAD2L1), mRNA."	RefSeq	5.07977	4.29074	1.86432	1.72791	0.054112	0.464647	up	coding	965
TC05001419.hg.1	CD180	NM_005582	"Homo sapiens CD180 molecule (CD180), mRNA."	RefSeq	5.00863	4.22044	1.59246	1.72691	0.09514	0.464647	up	coding	966
TC03000051.hg.1	FANCD2	NM_001018115	"Homo sapiens Fanconi anemia, complementation group D2 (FANCD2), transcript variant 2, mRNA."	RefSeq	5.62709	4.83917	1.69878	1.72658	0.076363	0.464647	up	coding	967
TC22000259.hg.1	HMOX1	NM_002133	"Homo sapiens heme oxygenase (decycling) 1 (HMOX1), mRNA."	RefSeq	7.35069	6.56315	2.30917	1.72613	0.021008	0.299667	up	coding	575
TC14002254.hg.1	IGHV1-18	ENST00000390605	cdna:known chromosome:GRCh37:14:106641563:106642056:-1 gene:ENSG00000211945 gene_biotype:IG_V_gene transcript_biotype:IG_V_gene	ENSEMBL	6.60516	5.81782	0.717157	1.72588	0.441975	0.59792	up	coding	1238
TC12000136.hg.1	A2ML1	NM_144670	"Homo sapiens alpha-2-macroglobulin-like 1 (A2ML1), transcript variant 1, mRNA."	RefSeq	5.19631	4.40902	1.02138	1.72584	0.276336	0.59792	up	coding	1239
TC06001246.hg.1	F13A1	NM_000129	"Homo sapiens coagulation factor XIII, A1 polypeptide (F13A1), mRNA."	RefSeq	9.01572	8.22887	0.960658	1.72531	0.305414	0.59792	up	coding	1240
TC01003500.hg.1	SELL	NM_000655	"Homo sapiens selectin L (SELL), transcript variant 1, mRNA."	RefSeq	5.73222	4.94854	1.53411	1.72151	0.107139	0.536176	up	coding	1120
TC01001346.hg.1	MNDA	NM_002432	"Homo sapiens myeloid cell nuclear differentiation antigen (MNDA), mRNA."	RefSeq	5.3392	4.55674	2.45672	1.72007	0.015339	0.235093	up	coding	442
TC11002293.hg.1	IL18	NM_001562	"Homo sapiens interleukin 18 (interferon-gamma-inducing factor) (IL18), transcript variant 1, mRNA."	RefSeq	6.62312	5.84076	1.18167	1.71994	0.209355	0.59792	up	coding	1241
TC01001581.hg.1	NPL	NM_001200050	"Homo sapiens N-acetylneuraminate pyruvate lyase (dihydrodipicolinate synthase) (NPL), transcript variant 2, mRNA."	RefSeq	6.35403	5.57272	1.50655	1.71869	0.113365	0.536176	up	coding	1121
TC12001269.hg.1	PLBD1	NM_024829	"Homo sapiens phospholipase B domain containing 1 (PLBD1), mRNA."	RefSeq	9.05474	8.27431	0.872197	1.71765	0.351573	0.59792	up	coding	1242
TC15001183.hg.1	FMN1	NM_001103184	"Homo sapiens formin 1 (FMN1), transcript variant 2, mRNA."	RefSeq	6.01874	5.23901	2.01264	1.71681	0.039597	0.410773	up	coding	828
TC07002047.hg.1	XRCC2	NM_005431	"Homo sapiens X-ray repair complementing defective repair in Chinese hamster cells 2 (XRCC2), mRNA."	RefSeq	4.91625	4.13675	1.89657	1.71655	0.050573	0.410773	up	coding	829
TC19001586.hg.1	LYPD3	NM_014400	"Homo sapiens LY6/PLAUR domain containing 3 (LYPD3), mRNA."	RefSeq	7.3428	6.56475	1.09682	1.71482	0.243028	0.59792	up	coding	1243
TC22000301.hg.1	KDELR3	NM_006855	"Homo sapiens KDEL (Lys-Asp-Glu-Leu) endoplasmic reticulum protein retention receptor 3 (KDELR3), transcript variant 1, mRNA."	RefSeq	5.96555	5.1875	3.12993	1.71481	0.003912	0.127134	up	coding	183
TC02004978.hg.1	IGKV2D-28	ENST00000453166	cdna:known chromosome:GRCh37:2:89998789:89999558:1 gene:ENSG00000242534 gene_biotype:IG_V_gene transcript_biotype:IG_V_gene	ENSEMBL	6.21919	5.44127	0.902319	1.71465	0.335358	0.59792	up	coding	1244
TC12001161.hg.1	CD163L1	NM_174941	"Homo sapiens CD163 molecule-like 1 (CD163L1), mRNA."	RefSeq	6.68723	5.90935	2.19621	1.71461	0.026789	0.358763	up	coding	712
TC01006338.hg.1	FCGR2B	NM_001002273	"Homo sapiens Fc fragment of IgG, low affinity IIb, receptor (CD32) (FCGR2B), transcript variant 2, mRNA."	RefSeq	6.94278	6.16627	1.86894	1.71298	0.053577	0.464647	up	coding	969
TC04001382.hg.1	GPRIN3	NM_198281	"Homo sapiens GPRIN family member 3 (GPRIN3), mRNA."	RefSeq	5.97954	5.20309	1.63251	1.71291	0.087684	0.464647	up	coding	970
TC05000682.hg.1	TGFBI	NM_000358	"Homo sapiens transforming growth factor, beta-induced, 68kDa (TGFBI), mRNA."	RefSeq	8.66055	7.8845	1.51269	1.71243	0.111957	0.536176	up	coding	1122
TC16000007.hg.1	HBA2	ENST00000534957	[retired] cdna:known chromosome:GRCh37:16:222846:223709:1 gene:ENSG00000188536 gene_biotype:protein_coding transcript_biotype:protein_coding	ENSEMBL	8.64358	7.86787	1.56058	1.71203	0.101485	0.536176	up	coding	1123
TC20000968.hg.1	AURKA	NM_198433	"Homo sapiens aurora kinase A (AURKA), transcript variant 1, mRNA."	RefSeq	6.40808	5.63709	2.36546	1.70645	0.018613	0.299667	up	coding	577
TC09000335.hg.1	ANXA1	NM_000700	"Homo sapiens annexin A1 (ANXA1), mRNA."	RefSeq	9.13936	8.37142	1.71359	1.70284	0.074071	0.464647	up	coding	973
TC03000873.hg.1	SMC4	NM_001002800	"Homo sapiens structural maintenance of chromosomes 4 (SMC4), transcript variant 2, mRNA."	RefSeq	6.72541	5.9578	1.84415	1.70244	0.056431	0.464647	up	coding	974
TC01003188.hg.1	HIST2H3D	NM_001123375	"Homo sapiens histone cluster 2, H3d (HIST2H3D), mRNA."	RefSeq	5.65505	4.88769	1.7613	1.70214	0.067054	0.464647	up	coding	975
TC6_dbb_hap3000181.hg.1	HLA-DQB1	BC012106	"Homo sapiens major histocompatibility complex, class II, DQ beta 1, mRNA (cDNA clone MGC:20093 IMAGE:4574913), complete cds."	GenBank	7.29584	6.52862	1.69655	1.70198	0.076721	0.464647	up	coding	976
TC10000621.hg.1	PAPSS2	NM_001015880	"Homo sapiens 3'-phosphoadenosine 5'-phosphosulfate synthase 2 (PAPSS2), transcript variant 2, mRNA."	RefSeq	7.22552	6.45841	2.12258	1.70185	0.031382	0.358763	up	coding	713
TC02002637.hg.1	STK17B	NM_004226	"Homo sapiens serine/threonine kinase 17b (STK17B), mRNA."	RefSeq	6.97321	6.20801	1.33073	1.6996	0.159299	0.536176	up	coding	1124
TC05002050.hg.1	LCP2	NM_005565	"Homo sapiens lymphocyte cytosolic protein 2 (SH2 domain containing leukocyte protein of 76kDa) (LCP2), mRNA."	RefSeq	7.08422	6.31906	1.68539	1.69956	0.078543	0.464647	up	coding	977
TC11000510.hg.1	MS4A1	NM_021950	"Homo sapiens membrane-spanning 4-domains, subfamily A, member 1 (MS4A1), transcript variant 3, mRNA."	RefSeq	4.66568	3.90163	0.88442	1.69826	0.344972	0.59792	up	coding	1245
TC6_ssto_hap7000165.hg.1	HLA-DQB1	BC012106	"Homo sapiens major histocompatibility complex, class II, DQ beta 1, mRNA (cDNA clone MGC:20093 IMAGE:4574913), complete cds."	GenBank	7.24191	6.47982	1.63353	1.69594	0.087485	0.464647	up	coding	978
TC04001682.hg.1	FAM198B	NM_001031700	"Homo sapiens family with sequence similarity 198, member B (FAM198B), transcript variant 1, mRNA."	RefSeq	6.49111	5.72918	1.73659	1.69575	0.070657	0.464647	up	coding	979
TC20000341.hg.1	PI3	NM_002638	"Homo sapiens peptidase inhibitor 3, skin-derived (PI3), mRNA."	RefSeq	6.7573	5.99574	1.78221	1.69533	0.064184	0.464647	up	coding	980
TC15001347.hg.1	ATP8B4	NM_024837	"Homo sapiens ATPase, class I, type 8B, member 4 (ATP8B4), transcript variant 1, mRNA."	RefSeq	5.70819	4.9473	1.92927	1.69454	0.047163	0.410773	up	coding	830
TC05000805.hg.1	SPINK5	NM_001127699	"Homo sapiens serine peptidase inhibitor, Kazal type 5 (SPINK5), transcript variant 3, mRNA."	RefSeq	4.95725	4.198	0.966522	1.69261	0.302529	0.59792	up	coding	1246
TC20000703.hg.1	CD93	NM_012072	"Homo sapiens CD93 molecule (CD93), mRNA."	RefSeq	8.45568	7.69679	2.15898	1.69219	0.029009	0.358763	up	coding	716
TC06000950.hg.1	SMPDL3A	NM_006714	"Homo sapiens sphingomyelin phosphodiesterase, acid-like 3A (SMPDL3A), mRNA."	RefSeq	7.17753	6.41998	1.8551	1.69062	0.055206	0.464647	up	coding	982
TC16000939.hg.1	IGSF6	NM_005849	"Homo sapiens immunoglobulin superfamily, member 6 (IGSF6), mRNA."	RefSeq	5.78359	5.02623	2.0588	1.69039	0.035935	0.410773	up	coding	831
TC07003293.hg.1	HILPDA	NM_001098786	"Homo sapiens hypoxia inducible lipid droplet-associated (HILPDA), transcript variant 2, mRNA."	RefSeq	6.57627	5.82042	1.58842	1.68862	0.095985	0.464647	up	coding	983
TC16000008.hg.1	HBA1	NM_000558	"Homo sapiens hemoglobin, alpha 1 (HBA1), mRNA."	RefSeq	8.64459	7.88994	1.64986	1.68721	0.084646	0.464647	up	coding	984
TC20000357.hg.1	UBE2C	NM_007019	"Homo sapiens ubiquitin-conjugating enzyme E2C (UBE2C), transcript variant 1, mRNA."	RefSeq	6.44985	5.69552	3.55693	1.68685	0.001709	0.10131	up	coding	135
TC18000227.hg.1	SERPINB12	NM_080474	"Homo sapiens serpin peptidase inhibitor, clade B (ovalbumin), member 12 (SERPINB12), mRNA."	RefSeq	4.21328	3.4591	1.10179	1.68667	0.240948	0.59792	up	coding	1247
TC12001525.hg.1	KRT6A	NM_005554	"Homo sapiens keratin 6A (KRT6A), mRNA."	RefSeq	6.90426	6.15123	1.27108	1.68532	0.178064	0.536176	up	coding	1125
TC17001820.hg.1	SLC16A6	NM_004694	"Homo sapiens solute carrier family 16, member 6 (monocarboxylic acid transporter 7) (SLC16A6), transcript variant 2, mRNA."	RefSeq	5.60928	4.8566	1.00348	1.68491	0.284684	0.59792	up	coding	1248
TC0X000571.hg.1	SLC6A14	NM_007231	"Homo sapiens solute carrier family 6 (amino acid transporter), member 14 (SLC6A14), mRNA."	RefSeq	4.29614	3.5437	0.873294	1.68465	0.350932	0.59792	up	coding	1249
TC12003207.hg.1	CLEC12A	NM_001207010	"Homo sapiens C-type lectin domain family 12, member A (CLEC12A), transcript variant 3, mRNA."	RefSeq	3.6513	2.89916	1.65319	1.68429	0.08408	0.464647	up	coding	986
TC19000055.hg.1	GADD45B	NM_015675	"Homo sapiens growth arrest and DNA-damage-inducible, beta (GADD45B), mRNA."	RefSeq	9.31734	8.5673	1.5209	1.68184	0.110101	0.536176	up	coding	1126
TC06001777.hg.1	TNFRSF21	NM_014452	"Homo sapiens tumor necrosis factor receptor superfamily, member 21 (TNFRSF21), mRNA."	RefSeq	9.21324	8.46439	0.932778	1.68046	0.319388	0.59792	up	coding	1250
TC06001430.hg.1	HIST1H2AM	NM_003514	"Homo sapiens histone cluster 1, H2am (HIST1H2AM), mRNA."	RefSeq	3.94889	3.20077	2.12995	1.6796	0.030864	0.358763	up	coding	719
TC6_mcf_hap5000169.hg.1	HLA-DRB4	NM_021983	"Homo sapiens major histocompatibility complex, class II, DR beta 4 (HLA-DRB4), mRNA."	RefSeq	8.78927	8.04161	1.37289	1.67907	0.147123	0.536176	up	coding	1127
TC14002271.hg.1	IGHV3-48	ENST00000390624	cdna:known chromosome:GRCh37:14:106993814:106994346:-1 gene:ENSG00000211964 gene_biotype:IG_V_gene transcript_biotype:IG_V_gene	ENSEMBL	6.87101	6.12882	1.12522	1.67271	0.231334	0.59792	up	coding	1251
TC01003421.hg.1	ADAMTS4	NM_005099	"Homo sapiens ADAM metallopeptidase with thrombospondin type 1 motif, 4 (ADAMTS4), mRNA."	RefSeq	7.38486	6.64331	1.64866	1.67198	0.084861	0.464647	up	coding	987
TC01000372.hg.1	THEMIS2	NM_001039477	"Homo sapiens thymocyte selection associated family member 2 (THEMIS2), transcript variant 2, mRNA."	RefSeq	7.15018	6.40881	1.71332	1.67177	0.074109	0.464647	up	coding	988
TC12001170.hg.1	SLC2A3	NM_006931	"Homo sapiens solute carrier family 2 (facilitated glucose transporter), member 3 (SLC2A3), mRNA."	RefSeq	8.516	7.77469	1.30875	1.6717	0.165982	0.536176	up	coding	1129
TC06001387.hg.1	HIST1H2BK	NM_080593	"Homo sapiens histone cluster 1, H2bk (HIST1H2BK), mRNA."	RefSeq	9.42736	8.68633	1.47005	1.67137	0.121801	0.536176	up	coding	1130
TC0X001290.hg.1	IL13RA2	NM_000640	"Homo sapiens interleukin 13 receptor, alpha 2 (IL13RA2), mRNA."	RefSeq	3.46895	2.72812	1.62553	1.67113	0.088915	0.464647	up	coding	989
TC01003798.hg.1	NEK2	NM_001204182	"Homo sapiens NIMA-related kinase 2 (NEK2), transcript variant 3, mRNA."	RefSeq	4.34282	3.6041	2.53556	1.66869	0.013003	0.235093	up	coding	450
TC12000012.hg.1	WNK1	BC130469	"Homo sapiens hereditary sensory neuropathy, type II, mRNA (cDNA clone MGC:163341 IMAGE:40146500), complete cds."	GenBank	8.02272	7.28501	1.66269	1.66752	0.082436	0.464647	up	coding	990
TC20000913.hg.1	SULF2	NM_001161841	"Homo sapiens sulfatase 2 (SULF2), transcript variant 3, mRNA."	RefSeq	7.71328	6.97754	1.82858	1.66526	0.058248	0.464647	up	coding	992
TC01001603.hg.1	PRG4	NM_001127708	"Homo sapiens proteoglycan 4 (PRG4), transcript variant B, mRNA."	RefSeq	4.3449	3.61005	2.35297	1.66423	0.019086	0.299667	up	coding	581
TC01000287.hg.1	C1QB	NM_000491	"Homo sapiens complement component 1, q subcomponent, B chain (C1QB), mRNA."	RefSeq	8.10613	7.37234	1.64159	1.663	0.086094	0.464647	up	coding	993
TC14002240.hg.1	IGHD3-3	ENST00000390590	cdna:known chromosome:GRCh37:14:106380218:106380248:-1 gene:ENSG00000211930 gene_biotype:IG_D_gene transcript_biotype:IG_D_gene	ENSEMBL	3.6615	2.92836	1.29709	1.66226	0.169689	0.536176	up	coding	1131
TC07000137.hg.1	IL6	NM_000600	"Homo sapiens interleukin 6 (interferon, beta 2) (IL6), mRNA."	RefSeq	6.12407	5.39189	1.53045	1.66115	0.107969	0.536176	up	coding	1133
TC05001604.hg.1	MCTP1	NM_001002796	"Homo sapiens multiple C2 domains, transmembrane 1 (MCTP1), transcript variant S, mRNA."	RefSeq	5.98245	5.25142	2.14681	1.65983	0.029778	0.358763	up	coding	721
TC14002260.hg.1	LOC100653243	ENST00000390612	cdna:known chromosome:GRCh37:14:106780513:106781017:-1 gene:ENSG00000211952 gene_biotype:IG_V_gene transcript_biotype:IG_V_gene	ENSEMBL	6.65757	5.92774	1.03361	1.65844	0.270618	0.59792	up	coding	1253
TC18000189.hg.1	RAB27B	NM_004163	"Homo sapiens RAB27B, member RAS oncogene family (RAB27B), mRNA."	RefSeq	7.33126	6.606	0.505451	1.65319	0.586128	0.675583	up	coding	1317
TC04001657.hg.1	SFRP2	NM_003013	"Homo sapiens secreted frizzled-related protein 2 (SFRP2), mRNA."	RefSeq	9.39963	8.67514	0.599479	1.65231	0.519316	0.675583	up	coding	1318
TC12001002.hg.1	BRI3BP	NM_080626	"Homo sapiens BRI3 binding protein (BRI3BP), mRNA."	RefSeq	7.95881	7.23526	1.60651	1.65123	0.092493	0.464647	up	coding	995
TC05000010.hg.1	TRIP13	NM_001166260	"Homo sapiens thyroid hormone receptor interactor 13 (TRIP13), transcript variant 2, mRNA."	RefSeq	5.24644	4.52371	2.36259	1.65031	0.018715	0.299667	up	coding	583
TC18001000.hg.1	HMSD	NM_001123366	"Homo sapiens histocompatibility (minor) serpin domain containing (HMSD), mRNA."	RefSeq	4.19994	3.47724	1.22689	1.65027	0.192987	0.59792	up	coding	1254
TC16000386.hg.1		ENST00000426099	cdna:novel chromosome:GRCh37:16:32063311:32063601:1 gene:ENSG00000223931 gene_biotype:protein_coding transcript_biotype:protein_coding	ENSEMBL	6.64246	5.92024	1.21647	1.64971	0.196717	0.59792	up	coding	1255
TC07001738.hg.1	NAMPT	NM_005746	"Homo sapiens nicotinamide phosphoribosyltransferase (NAMPT), mRNA."	RefSeq	8.55677	7.83498	1.34811	1.64923	0.154179	0.536176	up	coding	1135
TC19001293.hg.1	COMP	NM_000095	"Homo sapiens cartilage oligomeric matrix protein (COMP), mRNA."	RefSeq	7.36223	6.64119	1.41781	1.64837	0.134881	0.536176	up	coding	1136
TC07001779.hg.1	TFEC	NM_001018058	"Homo sapiens transcription factor EC (TFEC), transcript variant 2, mRNA."	RefSeq	4.29234	3.57246	2.01942	1.64704	0.039041	0.410773	up	coding	838
TC19000788.hg.1	FPR2	NM_001005738	"Homo sapiens formyl peptide receptor 2 (FPR2), transcript variant 2, mRNA."	RefSeq	4.33551	3.6176	1.61786	1.6448	0.090331	0.464647	up	coding	998
TC01000545.hg.1	CDC20	NM_001255	"Homo sapiens cell division cycle 20 (CDC20), mRNA."	RefSeq	6.70196	5.98507	2.52036	1.64364	0.013434	0.235093	up	coding	453
TC05001932.hg.1	CSF1R	NM_005211	"Homo sapiens colony stimulating factor 1 receptor (CSF1R), mRNA."	RefSeq	7.67604	6.96082	1.4342	1.64173	0.130773	0.536176	up	coding	1140
TC17001385.hg.1	CCL3	NM_002983	"Homo sapiens chemokine (C-C motif) ligand 3 (CCL3), mRNA."	RefSeq	6.28979	5.57493	1.36437	1.64132	0.149524	0.536176	up	coding	1141
TC01001640.hg.1	PTPRC	NM_002838	"Homo sapiens protein tyrosine phosphatase, receptor type, C (PTPRC), transcript variant 1, mRNA."	RefSeq	6.71519	6.00057	0.983869	1.64105	0.294087	0.59792	up	coding	1256
TC05000929.hg.1	DOCK2	NM_004946	"Homo sapiens dedicator of cytokinesis 2 (DOCK2), mRNA."	RefSeq	6.65588	5.94226	1.44878	1.63992	0.127078	0.536176	up	coding	1142
TC06000120.hg.1	RNF144B	NM_182757	"Homo sapiens ring finger protein 144B (RNF144B), mRNA."	RefSeq	7.16517	6.45284	1.48674	1.63845	0.11782	0.536176	up	coding	1144
TC6_mcf_hap5000076.hg.1		BC157865	"Homo sapiens similar to HLA class II histocompatibility antigen, DQ(1) alpha chain precursor (DC-4 alpha chain), mRNA (cDNA clone MGC:189760 IMAGE:9057084), complete cds."	GenBank	6.21124	5.49894	2.25002	1.63842	0.023913	0.358763	up	coding	725
TC03000633.hg.1	PARP15	NM_001113523	"Homo sapiens poly (ADP-ribose) polymerase family, member 15 (PARP15), transcript variant 1, mRNA."	RefSeq	5.07955	4.36726	2.36482	1.6384	0.018634	0.299667	up	coding	585
TC14002286.hg.1	IGHV7-81	ENST00000390639	cdna:known chromosome:GRCh37:14:107282792:107283280:-1 gene:ENSG00000211979 gene_biotype:IG_V_gene transcript_biotype:IG_V_gene	ENSEMBL	6.71055	6.0005	1.26102	1.63586	0.181394	0.536176	up	coding	1145
TC08000383.hg.1	LYN	NM_001111097	"Homo sapiens v-yes-1 Yamaguchi sarcoma viral related oncogene homolog (LYN), transcript variant 2, mRNA."	RefSeq	7.4791	6.76919	2.04125	1.6357	0.037274	0.410773	up	coding	842
TC12001215.hg.1	CLEC7A	NM_022570	"Homo sapiens C-type lectin domain family 7, member A (CLEC7A), transcript variant 2, mRNA."	RefSeq	5.43874	4.72896	2.03387	1.63555	0.037846	0.410773	up	coding	843
TC07001236.hg.1	CPVL	NM_019029	"Homo sapiens carboxypeptidase, vitellogenic-like (CPVL), transcript variant 2, mRNA."	RefSeq	7.09596	6.3869	1.45623	1.63474	0.125194	0.536176	up	coding	1146
TC01002819.hg.1	CTBS	NM_004388	"Homo sapiens chitobiase, di-N-acetyl- (CTBS), mRNA."	RefSeq	7.31672	6.60786	2.88378	1.63451	0.006419	0.162575	up	coding	262
TC14002248.hg.1	IGHV1-8	ENST00000390599	cdna:known chromosome:GRCh37:14:106539079:106539577:-1 gene:ENSG00000211939 gene_biotype:IG_V_gene transcript_biotype:IG_V_gene	ENSEMBL	5.96291	5.25479	1.02444	1.63368	0.274879	0.59792	up	coding	1257
TC22001480.hg.1	CECR1	NM_017424	"Homo sapiens cat eye syndrome chromosome region, candidate 1 (CECR1), transcript variant 1, mRNA."	RefSeq	6.64196	5.93413	1.37084	1.63335	0.147732	0.536176	up	coding	1147
TC01003718.hg.1	CHI3L1	NM_001276	"Homo sapiens chitinase 3-like 1 (cartilage glycoprotein-39) (CHI3L1), mRNA."	RefSeq	7.62728	6.92021	1.24943	1.63248	0.185295	0.536176	up	coding	1148
TC6_apd_hap1000118.hg.1	HLA-DMA	NM_006120	"Homo sapiens major histocompatibility complex, class II, DM alpha (HLA-DMA), mRNA."	RefSeq	7.99326	7.28635	1.49467	1.63231	0.115988	0.536176	up	coding	1149
TC02000928.hg.1	LYPD6B	NM_177964	"Homo sapiens LY6/PLAUR domain containing 6B (LYPD6B), mRNA."	RefSeq	5.86479	5.15798	0.763828	1.63219	0.413659	0.59792	up	coding	1258
TC02001199.hg.1	CD28	NM_001243077	"Homo sapiens CD28 molecule (CD28), transcript variant 2, mRNA."	RefSeq	5.05754	4.35111	1.96088	1.63177	0.044227	0.410773	up	coding	844
TC01003501.hg.1	SELE	NM_000450	"Homo sapiens selectin E (SELE), mRNA."	RefSeq	5.97528	5.26942	1.06251	1.63111	0.2578	0.59792	up	coding	1259
TC6_dbb_hap3000210.hg.1	HLA-DMA	NM_006120	"Homo sapiens major histocompatibility complex, class II, DM alpha (HLA-DMA), mRNA."	RefSeq	7.98257	7.27938	1.50112	1.6281	0.114547	0.536176	up	coding	1150
TC01000476.hg.1	CDCA8	NM_018101	"Homo sapiens cell division cycle associated 8 (CDCA8), transcript variant 2, mRNA."	RefSeq	5.83555	5.1327	2.40369	1.62772	0.017143	0.299667	up	coding	589
TC02002452.hg.1	CYTIP	NM_004288	"Homo sapiens cytohesin 1 interacting protein (CYTIP), mRNA."	RefSeq	5.73532	5.03255	1.22456	1.62763	0.193819	0.59792	up	coding	1260
TC0X000575.hg.1	IL13RA1	NM_001560	"Homo sapiens interleukin 13 receptor, alpha 1 (IL13RA1), mRNA."	RefSeq	8.63497	7.93259	2.4478	1.62719	0.015636	0.299667	up	coding	590
TC01003014.hg.1	NRAS	NM_002524	"Homo sapiens neuroblastoma RAS viral (v-ras) oncogene homolog (NRAS), mRNA."	RefSeq	8.75846	8.05673	2.0588	1.62645	0.035937	0.410773	up	coding	846
TC12001278.hg.1	ARHGDIB	NM_001175	"Homo sapiens Rho GDP dissociation inhibitor (GDI) beta (ARHGDIB), mRNA."	RefSeq	8.33539	7.63722	1.2303	1.62245	0.191853	0.59792	up	coding	1261
TC10000771.hg.1	INA	NM_032727	"Homo sapiens internexin neuronal intermediate filament protein, alpha (INA), mRNA."	RefSeq	6.26642	5.56885	0.802363	1.62178	0.390768	0.59792	up	coding	1262
TC01003702.hg.1	UBE2T	NM_014176	"Homo sapiens ubiquitin-conjugating enzyme E2T (putative) (UBE2T), mRNA."	RefSeq	5.73906	5.04398	2.13198	1.61898	0.030749	0.358763	up	coding	729
TC19000274.hg.1	CYP4F3	NM_000896	"Homo sapiens cytochrome P450, family 4, subfamily F, polypeptide 3 (CYP4F3), transcript variant 1, mRNA."	RefSeq	6.89796	6.20292	1.35816	1.61893	0.15132	0.536176	up	coding	1152
TC01001721.hg.1	SRGAP2	NM_001042758	"[retired] Homo sapiens SLIT-ROBO Rho GTPase activating protein 2 (SRGAP2), transcript variant 2, mRNA."	RefSeq	7.58583	6.89114	4.66458	1.61854	0.000289	0.03684	up	coding	28
TC05003434.hg.1	HAVCR2	NM_032782	"Homo sapiens hepatitis A virus cellular receptor 2 (HAVCR2), mRNA."	RefSeq	5.58742	4.89292	1.64993	1.61832	0.084636	0.464647	up	coding	1001
TC01003766.hg.1	IL10	NM_000572	"Homo sapiens interleukin 10 (IL10), mRNA."	RefSeq	4.8169	4.12285	1.75223	1.61782	0.068343	0.464647	up	coding	1002
TC02004941.hg.1	IGKV1-9	ENST00000493819	cdna:known chromosome:GRCh37:2:89309479:89310012:-1 gene:ENSG00000241755 gene_biotype:IG_V_gene transcript_biotype:IG_V_gene	ENSEMBL	6.94331	6.24936	0.90734	1.61771	0.332699	0.59792	up	coding	1263
TC19000538.hg.1	NCCRP1	NM_001001414	"Homo sapiens non-specific cytotoxic cell receptor protein 1 homolog (zebrafish) (NCCRP1), mRNA."	RefSeq	7.11285	6.41925	1.25998	1.61731	0.181733	0.536176	up	coding	1153
TC06001349.hg.1	HIST1H3D	NM_003530	"Homo sapiens histone cluster 1, H3d (HIST1H3D), mRNA."	RefSeq	4.01452	3.32095	1.49859	1.61728	0.115121	0.536176	up	coding	1154
TC12001756.hg.1	E2F7	NM_203394	"Homo sapiens E2F transcription factor 7 (E2F7), mRNA."	RefSeq	5.43264	4.73911	1.86324	1.61723	0.054265	0.464647	up	coding	1003
TC12000687.hg.1	NTS	NM_006183	"Homo sapiens neurotensin (NTS), mRNA."	RefSeq	3.32188	2.62906	2.71136	1.61645	0.009086	0.20017	up	coding	349
TC14000902.hg.1	RNASE1	NM_002933	"Homo sapiens ribonuclease, RNase A family, 1 (pancreatic) (RNASE1), transcript variant 4, mRNA."	RefSeq	7.803	7.11217	0.973224	1.61421	0.299172	0.59792	up	coding	1264
TC07001995.hg.1	PDIA4	NM_004911	"Homo sapiens protein disulfide isomerase family A, member 4 (PDIA4), mRNA."	RefSeq	8.56775	7.87799	1.67019	1.61301	0.081101	0.464647	up	coding	1004
TC10000673.hg.1	HELLS	NM_018063	"Homo sapiens helicase, lymphoid-specific (HELLS), mRNA."	RefSeq	4.85733	4.16986	1.27905	1.61047	0.175478	0.536176	up	coding	1155
TC01004038.hg.1	CEP170	NM_001042404	"Homo sapiens centrosomal protein 170kDa (CEP170), transcript variant beta, mRNA."	RefSeq	7.29471	6.60781	2.67597	1.60981	0.009788	0.20017	up	coding	351
TC12000189.hg.1	EMP1	NM_001423	"Homo sapiens epithelial membrane protein 1 (EMP1), mRNA."	RefSeq	8.99122	8.30469	1.31203	1.6094	0.164966	0.536176	up	coding	1156
TC01002932.hg.1	COL11A1	NM_001190709	"Homo sapiens collagen, type XI, alpha 1 (COL11A1), transcript variant E, mRNA."	RefSeq	6.2645	5.57925	1.329	1.60797	0.159797	0.536176	up	coding	1157
TC09001204.hg.1	TMEM2	NM_013390	"Homo sapiens transmembrane protein 2 (TMEM2), transcript variant 1, mRNA."	RefSeq	7.97387	7.29029	1.15189	1.60611	0.220722	0.59792	up	coding	1265
TC01000124.hg.1	RBP7	NM_052960	"Homo sapiens retinol binding protein 7, cellular (RBP7), mRNA."	RefSeq	7.13882	6.45605	1.89881	1.60522	0.05034	0.410773	up	coding	852
TC0X001218.hg.1	BTK	NM_000061	"Homo sapiens Bruton agammaglobulinemia tyrosine kinase (BTK), mRNA."	RefSeq	5.25716	4.57464	1.83735	1.60494	0.057229	0.464647	up	coding	1006
TC01001974.hg.1	KMO	NM_003679	"Homo sapiens kynurenine 3-monooxygenase (kynurenine 3-hydroxylase) (KMO), mRNA."	RefSeq	3.62178	2.93933	1.94778	1.60486	0.045409	0.410773	up	coding	853
TC14001085.hg.1	MIS18BP1	NM_018353	"Homo sapiens MIS18 binding protein 1 (MIS18BP1), mRNA."	RefSeq	6.82481	6.14425	3.3074	1.60276	0.002757	0.127134	up	coding	189
TC14000523.hg.1	GPR65	NM_003608	"Homo sapiens G protein-coupled receptor 65 (GPR65), mRNA."	RefSeq	6.0182	5.33817	1.60111	1.60217	0.093513	0.464647	up	coding	1008
TC08001438.hg.1	CCNE2	NM_057749	"Homo sapiens cyclin E2 (CCNE2), mRNA."	RefSeq	4.39034	3.71232	2.56922	1.59994	0.012145	0.235093	up	coding	456
TC01000892.hg.1	PALMD	NM_017734	"Homo sapiens palmdelphin (PALMD), mRNA."	RefSeq	7.06677	6.38995	1.64092	1.59861	0.086225	0.464647	up	coding	1011
TC02004982.hg.1	IGKV1D-16	ENST00000492446	cdna:known chromosome:GRCh37:2:90139078:90139580:1 gene:ENSG00000241244 gene_biotype:IG_V_gene transcript_biotype:IG_V_gene	ENSEMBL	7.46761	6.79082	0.973855	1.59857	0.298863	0.59792	up	coding	1266
TC01002307.hg.1	PLA2G2A	NM_000300	"Homo sapiens phospholipase A2, group IIA (platelets, synovial fluid) (PLA2G2A), transcript variant 1, mRNA."	RefSeq	8.02081	7.34514	0.912767	1.59733	0.329792	0.59792	up	coding	1267
TC17000047.hg.1	ARRB2	NM_004313	"Homo sapiens arrestin, beta 2 (ARRB2), transcript variant 1, mRNA."	RefSeq	8.73456	8.06004	1.53143	1.59607	0.107758	0.536176	up	coding	1160
TC12001925.hg.1	CRY1	NM_004075	"Homo sapiens cryptochrome 1 (photolyase-like) (CRY1), mRNA."	RefSeq	7.14617	6.47166	1.76019	1.59606	0.067214	0.464647	up	coding	1012
TC16000476.hg.1	MT1X	NM_005952	"Homo sapiens metallothionein 1X (MT1X), mRNA."	RefSeq	8.85856	8.18423	1.16699	1.59585	0.214913	0.59792	up	coding	1268
TC11003470.hg.1	CHEK1	NM_001114121	"Homo sapiens checkpoint kinase 1 (CHEK1), transcript variant 2, mRNA."	RefSeq	5.52388	4.85113	1.82698	1.5941	0.058444	0.464647	up	coding	1013
TC10000628.hg.1	LIPK	NM_001080518	"Homo sapiens lipase, family member K (LIPK), mRNA."	RefSeq	3.63326	2.96098	1.11283	1.59359	0.236413	0.59792	up	coding	1269
TC04002955.hg.1	ARAP2	NM_015230	"Homo sapiens ArfGAP with RhoGAP domain, ankyrin repeat and PH domain 2 (ARAP2), mRNA."	RefSeq	6.3727	5.70065	0.87602	1.59333	0.349449	0.59792	up	coding	1270
TC16000374.hg.1	ITGAM	NM_000632	"Homo sapiens integrin, alpha M (complement component 3 receptor 3 subunit) (ITGAM), transcript variant 2, mRNA."	RefSeq	6.85567	6.18388	1.3813	1.59306	0.144783	0.536176	up	coding	1161
TC16002034.hg.1	MT2A	NM_005953	"Homo sapiens metallothionein 2A (MT2A), mRNA."	RefSeq	10.4542	9.78337	1.19853	1.59194	0.203127	0.59792	up	coding	1271
TC20000320.hg.1	MYBL2	NM_002466	"Homo sapiens v-myb myeloblastosis viral oncogene homolog (avian)-like 2 (MYBL2), mRNA."	RefSeq	7.13753	6.46716	3.14609	1.59149	0.003816	0.127134	up	coding	191
TC21000420.hg.1	RCAN1	NM_004414	"Homo sapiens regulator of calcineurin 1 (RCAN1), transcript variant 1, mRNA."	RefSeq	7.19485	6.52498	2.70325	1.59093	0.009235	0.20017	up	coding	356
TC01003190.hg.1	HIST2H2AA4	NM_001040874	"Homo sapiens histone cluster 2, H2aa4 (HIST2H2AA4), mRNA."	RefSeq	8.77109	8.10238	1.83735	1.58966	0.057231	0.464647	up	coding	1014
TC12000591.hg.1	IRAK3	NM_001142523	"Homo sapiens interleukin-1 receptor-associated kinase 3 (IRAK3), transcript variant 2, mRNA."	RefSeq	7.36736	6.69866	1.31391	1.58964	0.164346	0.536176	up	coding	1162
TC05000809.hg.1	SPINK13	NM_001040129	"Homo sapiens serine peptidase inhibitor, Kazal type 13 (putative) (SPINK13), mRNA."	RefSeq	3.7081	3.04075	1.32093	1.58815	0.162242	0.536176	up	coding	1163
TC02004942.hg.1	IGKV3-11	ENST00000483158	cdna:known chromosome:GRCh37:2:89326668:89327228:-1 gene:ENSG00000241351 gene_biotype:IG_V_gene transcript_biotype:IG_V_gene	ENSEMBL	6.72456	6.05879	1.09797	1.58641	0.242556	0.59792	up	coding	1272
TC17000357.hg.1	ADAP2	NM_018404	"Homo sapiens ArfGAP with dual PH domains 2 (ADAP2), mRNA."	RefSeq	6.5975	5.93195	1.92963	1.58617	0.047125	0.410773	up	coding	858
TC01003237.hg.1	THEM5	NM_182578	"Homo sapiens thioesterase superfamily member 5 (THEM5), mRNA."	RefSeq	4.70042	4.0351	0.973909	1.58592	0.298837	0.59792	up	coding	1273
TC07000815.hg.1	MEST	NM_001253900	"Homo sapiens mesoderm specific transcript (MEST), transcript variant 4, mRNA."	RefSeq	6.55647	5.89212	2.16725	1.58486	0.028493	0.358763	up	coding	733
TC06000737.hg.1	CD109	NM_001159587	"Homo sapiens CD109 molecule (CD109), transcript variant 2, mRNA."	RefSeq	6.92801	6.26557	0.914802	1.58276	0.328724	0.59792	up	coding	1274
TC02002827.hg.1	DOCK10	NM_014689	"Homo sapiens dedicator of cytokinesis 10 (DOCK10), mRNA."	RefSeq	6.65733	5.99635	1.32145	1.58116	0.162063	0.536176	up	coding	1164
TC11001274.hg.1	INS	NM_000207	"Homo sapiens insulin (INS), transcript variant 1, mRNA."	RefSeq	7.82212	7.16129	2.80663	1.581	0.007526	0.20017	up	coding	359
TC03001884.hg.1	CP	NM_000096	"Homo sapiens ceruloplasmin (ferroxidase) (CP), transcript variant 1, mRNA."	RefSeq	5.3084	4.64888	0.905078	1.57956	0.333885	0.59792	up	coding	1275
TC06000844.hg.1	PRDM1	NM_001198	"Homo sapiens PR domain containing 1, with ZNF domain (PRDM1), transcript variant 1, mRNA."	RefSeq	6.59979	5.9411	1.60675	1.57866	0.092443	0.464647	up	coding	1017
TC02004980.hg.1	IGKV3D-20	ENST00000390270	cdna:known chromosome:GRCh37:2:90077680:90078311:1 gene:ENSG00000211625 gene_biotype:IG_V_gene transcript_biotype:IG_V_gene	ENSEMBL	6.68286	6.0244	1.35896	1.57839	0.151091	0.536176	up	coding	1166
TC16000558.hg.1	CDH3	NM_001793	"Homo sapiens cadherin 3, type 1, P-cadherin (placental) (CDH3), mRNA."	RefSeq	7.10766	6.44952	1.02885	1.57805	0.272843	0.59792	up	coding	1276
TC04001089.hg.1	LGI2	NM_018176	"Homo sapiens leucine-rich repeat LGI family, member 2 (LGI2), mRNA."	RefSeq	5.85575	5.19838	1.6796	1.5772	0.07948	0.464647	up	coding	1018
TC06001348.hg.1	HIST1H4D	NM_003539	"Homo sapiens histone cluster 1, H4d (HIST1H4D), mRNA."	RefSeq	8.65517	7.99886	1.46354	1.57605	0.123438	0.536176	up	coding	1167
TC13000457.hg.1	GJB6	NM_001110219	"Homo sapiens gap junction protein, beta 6, 30kDa (GJB6), transcript variant 1, mRNA."	RefSeq	6.56645	5.91168	1.12757	1.57437	0.230362	0.59792	up	coding	1277
TC14002197.hg.1	HIF1A	NM_001243084	"Homo sapiens hypoxia inducible factor 1, alpha subunit (basic helix-loop-helix transcription factor) (HIF1A), transcript variant 3, mRNA."	RefSeq	9.78906	9.13435	1.40147	1.5743	0.139267	0.536176	up	coding	1168
TC10001504.hg.1	CH25H	NM_003956	"Homo sapiens cholesterol 25-hydroxylase (CH25H), mRNA."	RefSeq	5.94049	5.28627	2.9619	1.57376	0.005532	0.162575	up	coding	271
TC10001324.hg.1	RTKN2	NM_145307	"Homo sapiens rhotekin 2 (RTKN2), mRNA."	RefSeq	3.76912	3.11766	1.51866	1.57076	0.110618	0.536176	up	coding	1169
TC02001236.hg.1	PTH2R	NM_005048	"Homo sapiens parathyroid hormone 2 receptor (PTH2R), transcript variant 1, mRNA."	RefSeq	4.37152	3.72184	1.13512	1.56883	0.227356	0.59792	up	coding	1278
TC19000729.hg.1	CD37	NM_001040031	"Homo sapiens CD37 molecule (CD37), transcript variant 2, mRNA."	RefSeq	6.94306	6.29485	1.44352	1.56722	0.12845	0.536176	up	coding	1170
TC12000487.hg.1	METTL7B	NM_152637	"Homo sapiens methyltransferase like 7B (METTL7B), mRNA."	RefSeq	5.48845	4.84072	1.03084	1.5667	0.271985	0.59792	up	coding	1279
TC21000418.hg.1	KCNE1	NM_001127669	"Homo sapiens potassium voltage-gated channel, Isk-related family, member 1 (KCNE1), transcript variant 4, mRNA."	RefSeq	5.36915	4.72179	2.19129	1.5663	0.027078	0.358763	up	coding	736
TC12001328.hg.1	ITPR2	NM_002223	"Homo sapiens inositol 1,4,5-trisphosphate receptor, type 2 (ITPR2), mRNA."	RefSeq	7.67444	7.02744	2.25324	1.56591	0.023733	0.358763	up	coding	737
TC20000726.hg.1	APMAP	NM_020531	"Homo sapiens adipocyte plasma membrane associated protein (APMAP), mRNA."	RefSeq	8.23531	7.58872	2.1926	1.56547	0.027018	0.358763	up	coding	738
TC11002362.hg.1	H2AFX	NM_002105	"Homo sapiens H2A histone family, member X (H2AFX), mRNA."	RefSeq	7.2844	6.63905	2.4368	1.56413	0.016008	0.299667	up	coding	605
TC6_ssto_hap7000172.hg.1	HLA-DPA1	NM_001242524	"Homo sapiens major histocompatibility complex, class II, DP alpha 1 (HLA-DPA1), transcript variant 2, mRNA."	RefSeq	8.05277	7.4082	1.66139	1.56327	0.082661	0.464647	up	coding	1020
TC11001330.hg.1	HBB	NM_000518	"Homo sapiens hemoglobin, beta (HBB), mRNA."	RefSeq	5.82665	5.18229	1.65898	1.56305	0.083105	0.464647	up	coding	1021
TC13000364.hg.1	ITGBL1	NM_004791	"Homo sapiens integrin, beta-like 1 (with EGF-like repeat domains) (ITGBL1), transcript variant 1, mRNA."	RefSeq	6.94745	6.30697	1.66931	1.55884	0.08124	0.464647	up	coding	1024
TC02000555.hg.1	IGKV2D-24	ENST00000462693	cdna:known chromosome:GRCh37:2:90043607:90044439:1 gene:ENSG00000241566 gene_biotype:IG_V_gene transcript_biotype:IG_V_gene	ENSEMBL	6.40374	5.76341	1.03127	1.55868	0.271758	0.59792	up	coding	1280
TC19001572.hg.1	CNFN	NM_032488	"Homo sapiens cornifelin (CNFN), mRNA."	RefSeq	7.45767	6.81922	1.54131	1.55666	0.105579	0.536176	up	coding	1171
TC18000145.hg.1	GALNT1	NM_020474	"Homo sapiens UDP-N-acetyl-alpha-D-galactosamine:polypeptide N-acetylgalactosaminyltransferase 1 (GalNAc-T1) (GALNT1), mRNA."	RefSeq	8.59064	7.95284	0.71731	1.55596	0.441877	0.59792	up	coding	1282
TC06001578.hg.1	HLA-DPA1	NM_001242524	"Homo sapiens major histocompatibility complex, class II, DP alpha 1 (HLA-DPA1), transcript variant 2, mRNA."	RefSeq	7.87506	7.23775	1.64896	1.55543	0.084803	0.464647	up	coding	1025
TC6_dbb_hap3000188.hg.1	HLA-DPA1	NM_001242524	"Homo sapiens major histocompatibility complex, class II, DP alpha 1 (HLA-DPA1), transcript variant 2, mRNA."	RefSeq	7.87506	7.23775	1.64896	1.55543	0.084803	0.464647	up	coding	1026
TC14002281.hg.1	IGHV2-70	ENST00000390634	cdna:known chromosome:GRCh37:14:107178820:107179338:-1 gene:ENSG00000211974 gene_biotype:IG_V_gene transcript_biotype:IG_V_gene	ENSEMBL	5.8081	5.17166	1.45472	1.55449	0.12558	0.536176	up	coding	1172
TC16002035.hg.1	MT1A	NM_005946	"Homo sapiens metallothionein 1A (MT1A), mRNA."	RefSeq	7.82287	7.18661	1.04096	1.55429	0.267267	0.59792	up	coding	1283
TC6_apd_hap1000107.hg.1	HLA-DPA1	NM_001242524	"Homo sapiens major histocompatibility complex, class II, DP alpha 1 (HLA-DPA1), transcript variant 2, mRNA."	RefSeq	7.85977	7.22372	1.65336	1.55407	0.08404	0.464647	up	coding	1027
TC6_mcf_hap5000177.hg.1	HLA-DPA1	NM_001242524	"Homo sapiens major histocompatibility complex, class II, DP alpha 1 (HLA-DPA1), transcript variant 2, mRNA."	RefSeq	7.85977	7.22372	1.65336	1.55407	0.08404	0.464647	up	coding	1028
TC02001011.hg.1	MYO3B	NM_001083615	"Homo sapiens myosin IIIB (MYO3B), transcript variant 1, mRNA."	RefSeq	4.72218	4.08662	1.39423	1.55354	0.141211	0.536176	up	coding	1173
TC0X000057.hg.1	EGFL6	NM_001167890	"Homo sapiens EGF-like-domain, multiple 6 (EGFL6), transcript variant 2, mRNA."	RefSeq	6.56681	5.93219	1.79499	1.55252	0.062429	0.464647	up	coding	1029
TC04000874.hg.1	NEIL3	NM_018248	"Homo sapiens nei endonuclease VIII-like 3 (E. coli) (NEIL3), mRNA."	RefSeq	4.34288	3.70843	2.43938	1.55235	0.015924	0.299667	up	coding	609
TC17000349.hg.1	CPD	NM_001199775	"Homo sapiens carboxypeptidase D (CPD), transcript variant 2, mRNA."	RefSeq	8.85419	8.2202	1.54485	1.55184	0.104831	0.536176	up	coding	1175
TC14002250.hg.1	IGHV3-11	ENST00000390601	cdna:known chromosome:GRCh37:14:106573233:106573800:-1 gene:ENSG00000211941 gene_biotype:IG_V_gene transcript_biotype:IG_V_gene	ENSEMBL	6.52706	5.89333	1.05401	1.55157	0.261502	0.59792	up	coding	1285
TC6_cox_hap2000202.hg.1	HLA-DPA1	NM_001242524	"Homo sapiens major histocompatibility complex, class II, DP alpha 1 (HLA-DPA1), transcript variant 2, mRNA."	RefSeq	8.33804	7.7047	1.6241	1.55116	0.089165	0.464647	up	coding	1030
TC13000411.hg.1	ATP11A	NM_032189	"Homo sapiens ATPase, class VI, type 11A (ATP11A), transcript variant 2, mRNA."	RefSeq	7.00632	6.37311	3.38807	1.55102	0.002355	0.10131	up	coding	142
TC6_mann_hap4000159.hg.1	HLA-DRB4	OTTHUMT00000311464	cdna:all chromosome:VEGA52:6-MANN:3782731:3797679:-1 Gene:OTTHUMG00000149332	Havana transcript	8.99828	8.36562	1.15209	1.55042	0.220644	0.59792	up	coding	1286
TC02004950.hg.1	IGKC	ENST00000390237	cdna:known chromosome:GRCh37:2:89156674:89157196:-1 gene:ENSG00000211592 gene_biotype:IG_C_gene transcript_biotype:IG_C_gene	ENSEMBL	7.11148	6.47897	0.91692	1.55026	0.327606	0.59792	up	coding	1287
TC02004945.hg.1	IGKV1-27	ENST00000498435	cdna:known chromosome:GRCh37:2:89512908:89513413:-1 gene:ENSG00000244575 gene_biotype:IG_V_gene transcript_biotype:IG_V_gene	ENSEMBL	5.77523	5.14389	0.996256	1.549	0.288192	0.59792	up	coding	1288
TC09001008.hg.1	B4GALT1	NM_001497	"Homo sapiens UDP-Gal:betaGlcNAc beta 1,4- galactosyltransferase, polypeptide 1 (B4GALT1), mRNA."	RefSeq	8.59561	7.96458	2.47173	1.54867	0.014867	0.235093	up	coding	469
TC01002008.hg.1	NLRP3	NM_001079821	"Homo sapiens NLR family, pyrin domain containing 3 (NLRP3), transcript variant 3, mRNA."	RefSeq	5.68829	5.05743	1.70395	1.54849	0.075556	0.464647	up	coding	1031
TC02004939.hg.1	IGKV1-6	ENST00000464162	cdna:known chromosome:GRCh37:2:89265781:89266286:-1 gene:ENSG00000239855 gene_biotype:IG_V_gene transcript_biotype:IG_V_gene	ENSEMBL	7.46917	6.83926	1.00647	1.54746	0.283251	0.59792	up	coding	1289
TC06001429.hg.1	HIST1H3J	NM_003535	"Homo sapiens histone cluster 1, H3j (HIST1H3J), mRNA."	RefSeq	6.91666	6.28695	2.55151	1.54725	0.012577	0.235093	up	coding	470
TC18000228.hg.1	SERPINB13	NM_012397	"Homo sapiens serpin peptidase inhibitor, clade B (ovalbumin), member 13 (SERPINB13), mRNA."	RefSeq	4.62172	3.99374	1.07328	1.5454	0.253022	0.59792	up	coding	1290
TC07001582.hg.1	STEAP4	NM_001205315	"Homo sapiens STEAP family member 4 (STEAP4), transcript variant 2, mRNA."	RefSeq	7.43216	6.80485	0.749386	1.54468	0.422357	0.59792	up	coding	1291
TC16000915.hg.1	ARL6IP1	NM_015161	"Homo sapiens ADP-ribosylation factor-like 6 interacting protein 1 (ARL6IP1), mRNA."	RefSeq	10.0404	9.41309	1.34996	1.54464	0.153651	0.536176	up	coding	1176
TC06002152.hg.1	IFNGR1	NM_000416	"Homo sapiens interferon gamma receptor 1 (IFNGR1), mRNA."	RefSeq	7.91758	7.29087	1.92224	1.54404	0.047892	0.410773	up	coding	866
TC02004940.hg.1	IGKV1-8	ENST00000495489	cdna:known chromosome:GRCh37:2:89291928:89292450:-1 gene:ENSG00000240671 gene_biotype:IG_V_gene transcript_biotype:IG_V_gene	ENSEMBL	5.96804	5.34134	1.13619	1.54403	0.226949	0.59792	up	coding	1292
TC6_mann_hap4000170.hg.1	HLA-DPA1	NM_001242524	"Homo sapiens major histocompatibility complex, class II, DP alpha 1 (HLA-DPA1), transcript variant 2, mRNA."	RefSeq	7.91707	7.29102	1.63162	1.54333	0.087845	0.464647	up	coding	1032
TC6_qbl_hap6000190.hg.1	HLA-DPA1	NM_001242524	"Homo sapiens major histocompatibility complex, class II, DP alpha 1 (HLA-DPA1), transcript variant 2, mRNA."	RefSeq	7.91707	7.29102	1.63162	1.54333	0.087845	0.464647	up	coding	1033
TC01001422.hg.1	UAP1	NM_003115	"Homo sapiens UDP-N-acteylglucosamine pyrophosphorylase 1 (UAP1), mRNA."	RefSeq	7.987	7.36199	1.46209	1.54223	0.123795	0.536176	up	coding	1177
TC07001611.hg.1	TFPI2	NM_006528	"Homo sapiens tissue factor pathway inhibitor 2 (TFPI2), transcript variant 1, mRNA."	RefSeq	6.49571	5.87073	1.23731	1.5422	0.189399	0.536176	up	coding	1178
TC05001408.hg.1	CENPK	NM_022145	"Homo sapiens centromere protein K (CENPK), transcript variant 1, mRNA."	RefSeq	3.75448	3.12955	1.89481	1.54214	0.050736	0.410773	up	coding	867
TC12000297.hg.1	FGD4	NM_139241	"Homo sapiens FYVE, RhoGEF and PH domain containing 4 (FGD4), mRNA."	RefSeq	6.24891	5.62468	2.22137	1.54139	0.025397	0.358763	up	coding	743
TC06002044.hg.1	COL10A1	NM_000493	"Homo sapiens collagen, type X, alpha 1 (COL10A1), mRNA."	RefSeq	3.8771	3.2547	1.14724	1.53944	0.222592	0.59792	up	coding	1293
TC6_cox_hap2000233.hg.1	HLA-DMA	NM_006120	"Homo sapiens major histocompatibility complex, class II, DM alpha (HLA-DMA), mRNA."	RefSeq	7.52264	6.90046	1.50161	1.5392	0.114427	0.536176	up	coding	1179
TC6_mann_hap4000210.hg.1	HLA-DMA	NM_006120	"Homo sapiens major histocompatibility complex, class II, DM alpha (HLA-DMA), mRNA."	RefSeq	7.52264	6.90046	1.50161	1.5392	0.114427	0.536176	up	coding	1180
TC6_mcf_hap5000231.hg.1	HLA-DMA	NM_006120	"Homo sapiens major histocompatibility complex, class II, DM alpha (HLA-DMA), mRNA."	RefSeq	7.52264	6.90046	1.50161	1.5392	0.114427	0.536176	up	coding	1181
TC6_qbl_hap6000237.hg.1	HLA-DMA	NM_006120	"Homo sapiens major histocompatibility complex, class II, DM alpha (HLA-DMA), mRNA."	RefSeq	7.52264	6.90046	1.50161	1.5392	0.114427	0.536176	up	coding	1182
TC6_ssto_hap7000220.hg.1	HLA-DMA	NM_006120	"Homo sapiens major histocompatibility complex, class II, DM alpha (HLA-DMA), mRNA."	RefSeq	7.52264	6.90046	1.50161	1.5392	0.114427	0.536176	up	coding	1183
TC06002122.hg.1	SLC18B1	NM_052831	"Homo sapiens solute carrier family 18, subfamily B, member 1 (SLC18B1), mRNA."	RefSeq	6.87371	6.25171	1.53153	1.53901	0.107739	0.536176	up	coding	1184
TC08001658.hg.1	SLA	NM_001045556	"Homo sapiens Src-like-adaptor (SLA), transcript variant 1, mRNA."	RefSeq	6.01278	5.39267	1.73341	1.53699	0.071119	0.464647	up	coding	1034
TC18000231.hg.1	SERPINB2	NM_001143818	"Homo sapiens serpin peptidase inhibitor, clade B (ovalbumin), member 2 (SERPINB2), transcript variant 1, mRNA."	RefSeq	4.08782	3.46917	1.65108	1.53544	0.084422	0.464647	up	coding	1035
TC17001824.hg.1	FAM20A	NM_001243746	"Homo sapiens family with sequence similarity 20, member A (FAM20A), transcript variant 3, mRNA."	RefSeq	6.67048	6.05239	2.0323	1.53484	0.03797	0.410773	up	coding	868
TC02000620.hg.1	IL1R1	NM_000877	"Homo sapiens interleukin 1 receptor, type I (IL1R1), mRNA."	RefSeq	7.56558	6.94774	1.64243	1.53458	0.085945	0.464647	up	coding	1036
TC10001182.hg.1	NAMPTL	ENST00000543053	cdna:known chromosome:GRCh37:10:36811644:36812323:-1 gene:ENSG00000229644 gene_biotype:protein_coding transcript_biotype:protein_coding	ENSEMBL	7.68101	7.06386	1.53033	1.53385	0.107987	0.536176	up	coding	1186
TC08000770.hg.1	WISP1	NM_001204869	"Homo sapiens WNT1 inducible signaling pathway protein 1 (WISP1), transcript variant 3, mRNA."	RefSeq	6.68527	6.06884	3.09153	1.53307	0.004241	0.127134	up	coding	201
TC18000187.hg.1	C18orf54	NM_173529	"Homo sapiens chromosome 18 open reading frame 54 (C18orf54), mRNA."	RefSeq	5.84218	5.22595	1.04326	1.53286	0.266253	0.59792	up	coding	1295
TC06001344.hg.1	HIST1H2BB	NM_021062	"Homo sapiens histone cluster 1, H2bb (HIST1H2BB), mRNA."	RefSeq	4.78502	4.16969	5.11329	1.53191	0.000165	0.030018	up	coding	15
TC01001201.hg.1	MLLT11	NM_006818	"Homo sapiens myeloid/lymphoid or mixed-lineage leukemia (trithorax homolog, Drosophila); translocated to, 11 (MLLT11), mRNA."	RefSeq	5.99396	5.37905	2.25253	1.53146	0.023772	0.358763	up	coding	745
TC01003343.hg.1	IQGAP3	NM_178229	"Homo sapiens IQ motif containing GTPase activating protein 3 (IQGAP3), mRNA."	RefSeq	6.02319	5.41147	3.13609	1.52808	0.00387	0.127134	up	coding	203
TC11000718.hg.1	CCND1	NM_053056	"Homo sapiens cyclin D1 (CCND1), mRNA."	RefSeq	8.94489	8.33335	0.996487	1.5279	0.288077	0.59792	up	coding	1296
TC14001105.hg.1	POLE2	NM_001197330	"Homo sapiens polymerase (DNA directed), epsilon 2, accessory subunit (POLE2), transcript variant 2, mRNA."	RefSeq	4.36016	3.74876	1.59138	1.52774	0.095374	0.464647	up	coding	1038
TC17000764.hg.1	TANC2	NM_025185	"Homo sapiens tetratricopeptide repeat, ankyrin repeat and coiled-coil containing 2 (TANC2), mRNA."	RefSeq	7.8905	7.2796	1.0237	1.52722	0.275227	0.59792	up	coding	1297
TC06000169.hg.1	HIST1H2BD	NM_021063	"Homo sapiens histone cluster 1, H2bd (HIST1H2BD), transcript variant 1, mRNA."	RefSeq	5.29153	4.68077	1.16901	1.52706	0.214164	0.59792	up	coding	1298
TC02002478.hg.1	DPP4	NM_001935	"Homo sapiens dipeptidyl-peptidase 4 (DPP4), mRNA."	RefSeq	5.12557	4.51537	1.53937	1.52647	0.106016	0.536176	up	coding	1188
TC15001248.hg.1	OIP5	NM_007280	"Homo sapiens Opa interacting protein 5 (OIP5), mRNA."	RefSeq	3.99223	3.38235	2.3375	1.52614	0.019738	0.299667	up	coding	616
TC07001761.hg.1	DOCK4	NM_014705	"Homo sapiens dedicator of cytokinesis 4 (DOCK4), mRNA."	RefSeq	6.68512	6.07526	1.66662	1.52611	0.081748	0.464647	up	coding	1039
TC02002219.hg.1	IL1B	NM_000576	"Homo sapiens interleukin 1, beta (IL1B), mRNA."	RefSeq	6.06457	5.45534	1.43043	1.52544	0.131732	0.536176	up	coding	1189
TC19000562.hg.1	PLD3	NM_001031696	"Homo sapiens phospholipase D family, member 3 (PLD3), transcript variant 1, mRNA."	RefSeq	8.44921	7.84051	2.26506	1.52488	0.023136	0.299667	up	coding	617
TC03000509.hg.1	TMEM45A	NM_018004	"Homo sapiens transmembrane protein 45A (TMEM45A), mRNA."	RefSeq	5.96039	5.35178	1.29755	1.52479	0.169531	0.536176	up	coding	1190
TC14000936.hg.1	SLC7A7	NM_001126105	"Homo sapiens solute carrier family 7 (amino acid transporter light chain, y+L system), member 7 (SLC7A7), transcript variant 2, mRNA."	RefSeq	5.5746	4.96718	1.82574	1.52354	0.058598	0.464647	up	coding	1040
TC02000696.hg.1	BCL2L11	ENST00000452033	[retired] cdna:known chromosome:GRCh37:2:111907526:111911928:1 gene:ENSG00000153094 gene_biotype:protein_coding transcript_biotype:protein_coding	ENSEMBL	5.15718	4.54983	2.69753	1.52346	0.009348	0.20017	up	coding	368
TC15000283.hg.1	KNSTRN	NM_001142761	"Homo sapiens kinetochore-localized astrin/SPAG5 binding protein (KNSTRN), transcript variant 2, mRNA."	RefSeq	6.14358	5.53734	1.79896	1.52229	0.061915	0.464647	up	coding	1041
TC06004128.hg.1	HLA-DMA	NM_006120	"Homo sapiens major histocompatibility complex, class II, DM alpha (HLA-DMA), mRNA."	RefSeq	7.35607	6.75004	1.55839	1.52206	0.101927	0.536176	up	coding	1191
TC10000362.hg.1	BICC1	NM_001080512	"Homo sapiens bicaudal C homolog 1 (Drosophila) (BICC1), mRNA."	RefSeq	7.16005	6.55464	1.71457	1.52141	0.073919	0.464647	up	coding	1042
TC08000149.hg.1	LPL	NM_000237	"Homo sapiens lipoprotein lipase (LPL), mRNA."	RefSeq	6.13922	5.53408	0.700814	1.52113	0.452284	0.59792	up	coding	1300
TC04001282.hg.1	PPBP	NM_002704	"Homo sapiens pro-platelet basic protein (chemokine (C-X-C motif) ligand 7) (PPBP), mRNA."	RefSeq	3.68772	3.08268	1.0616	1.52102	0.25816	0.59792	up	coding	1301
TC15001996.hg.1	CERS3	NM_178842	"Homo sapiens ceramide synthase 3 (CERS3), mRNA."	RefSeq	4.6281	4.02322	1.24212	1.52086	0.187768	0.536176	up	coding	1192
TC08000902.hg.1	ANGPT2	NM_001118887	"Homo sapiens angiopoietin 2 (ANGPT2), transcript variant 2, mRNA."	RefSeq	6.38745	5.78339	1.99106	1.51999	0.041497	0.410773	up	coding	870
TC11000715.hg.1	MYEOV	NM_138768	"Homo sapiens myeloma overexpressed (MYEOV), mRNA."	RefSeq	6.15834	5.55464	1.77651	1.51961	0.064944	0.464647	up	coding	1043
TC11002239.hg.1	MMP13	NM_002427	"Homo sapiens matrix metallopeptidase 13 (collagenase 3) (MMP13), mRNA."	RefSeq	4.01946	3.41607	0.960129	1.51928	0.305654	0.59792	up	coding	1302
TC14002246.hg.1	IGHV2-5	ENST00000390597	cdna:known chromosome:GRCh37:14:106494135:106494597:-1 gene:ENSG00000211937 gene_biotype:IG_V_gene transcript_biotype:IG_V_gene	ENSEMBL	7.72391	7.12066	1.47438	1.51913	0.120709	0.536176	up	coding	1193
TC02004975.hg.1	IGKV1D-37	ENST00000509129	cdna:known chromosome:GRCh37:2:89923550:89924026:1 gene:ENSG00000250036 gene_biotype:IG_V_gene transcript_biotype:IG_V_gene	ENSEMBL	7.47555	6.873	0.864619	1.5184	0.355777	0.59792	up	coding	1303
TC05001829.hg.1	CDC25C	NM_022809	"Homo sapiens cell division cycle 25C (CDC25C), transcript variant 2, mRNA."	RefSeq	4.77562	4.17401	2.64855	1.51742	0.01034	0.235093	up	coding	480
TC02004983.hg.1	IGKV3D-15	ENST00000417279	cdna:known chromosome:GRCh37:2:90153696:90154258:1 gene:ENSG00000224041 gene_biotype:IG_V_gene transcript_biotype:IG_V_gene	ENSEMBL	7.06701	6.4661	1.26943	1.51667	0.178591	0.536176	up	coding	1195
TC15001630.hg.1	ADPGK	NM_031284	"Homo sapiens ADP-dependent glucokinase (ADPGK), transcript variant 1, mRNA."	RefSeq	7.22762	6.62708	3.02489	1.51629	0.004865	0.162575	up	coding	279
TC02001300.hg.1	SLC11A1	NM_000578	"Homo sapiens solute carrier family 11 (proton-coupled divalent metal ion transporters), member 1 (SLC11A1), mRNA."	RefSeq	6.85943	6.25966	2.00876	1.51547	0.039917	0.410773	up	coding	871
TC17001342.hg.1	EVI2A	NM_014210	"Homo sapiens ecotropic viral integration site 2A (EVI2A), transcript variant 2, mRNA."	RefSeq	4.06162	3.46225	1.3921	1.51505	0.141805	0.536176	up	coding	1196
TC14001387.hg.1	GALC	NM_000153	"Homo sapiens galactosylceramidase (GALC), transcript variant 1, mRNA."	RefSeq	7.15654	6.55739	2.09867	1.51483	0.033041	0.358763	up	coding	748
TC03002133.hg.1	ATP13A3	NM_024524	"Homo sapiens ATPase type 13A3 (ATP13A3), mRNA."	RefSeq	8.34709	7.74804	2.01392	1.51472	0.039501	0.410773	up	coding	873
TC11002074.hg.1	UCP2	NM_003355	"Homo sapiens uncoupling protein 2 (mitochondrial, proton carrier) (UCP2), nuclear gene encoding mitochondrial protein, mRNA."	RefSeq	7.53356	6.9347	1.17913	1.51453	0.210269	0.59792	up	coding	1304
TC04000789.hg.1	TDO2	NM_005651	"Homo sapiens tryptophan 2,3-dioxygenase (TDO2), mRNA."	RefSeq	3.84533	3.24744	2.48292	1.51351	0.014539	0.235093	up	coding	481
TC10001312.hg.1	IPMK	NM_152230	"Homo sapiens inositol polyphosphate multikinase (IPMK), mRNA."	RefSeq	6.88638	6.28901	1.69804	1.51296	0.076491	0.464647	up	coding	1044
TC07002083.hg.1	NCAPG2	NM_017760	"Homo sapiens non-SMC condensin II complex, subunit G2 (NCAPG2), mRNA."	RefSeq	5.74674	5.15026	1.85844	1.51202	0.0548	0.464647	up	coding	1045
TC12000092.hg.1	CD4	NM_000616	"Homo sapiens CD4 molecule (CD4), transcript variant 1, mRNA."	RefSeq	7.04338	6.44829	1.03079	1.51056	0.272002	0.59792	up	coding	1306
TC03001789.hg.1	CPNE4	NM_130808	"Homo sapiens copine IV (CPNE4), mRNA."	RefSeq	4.22398	3.6293	1.0404	1.51014	0.267519	0.59792	up	coding	1307
TC03001680.hg.1	B4GALT4	NM_003778	"Homo sapiens UDP-Gal:betaGlcNAc beta 1,4- galactosyltransferase, polypeptide 4 (B4GALT4), transcript variant 2, mRNA."	RefSeq	6.87892	6.28466	0.896691	1.50969	0.338303	0.59792	up	coding	1308
TC16000514.hg.1	CDH5	NM_001795	"Homo sapiens cadherin 5, type 2 (vascular endothelium) (CDH5), mRNA."	RefSeq	7.76278	7.16873	1.65285	1.50947	0.084142	0.464647	up	coding	1046
TC06001354.hg.1	HIST1H3G	NM_003534	"Homo sapiens histone cluster 1, H3g (HIST1H3G), mRNA."	RefSeq	6.13996	5.54595	2.52889	1.50943	0.013193	0.235093	up	coding	482
TC16000634.hg.1	CENPN	NM_001100624	"Homo sapiens centromere protein N (CENPN), transcript variant 2, mRNA."	RefSeq	6.31587	5.72249	1.56312	1.50877	0.100975	0.536176	up	coding	1199
TC01001484.hg.1	PRRX1	NM_006902	"Homo sapiens paired related homeobox 1 (PRRX1), transcript variant pmx-1a, mRNA."	RefSeq	6.81004	6.21698	1.44709	1.50844	0.127486	0.536176	up	coding	1200
TC09001517.hg.1	TNC	NM_002160	"Homo sapiens tenascin C (TNC), mRNA."	RefSeq	8.26816	7.67571	1.13668	1.50781	0.226767	0.59792	up	coding	1309
TC10000644.hg.1	KIF20B	NM_016195	"Homo sapiens kinesin family member 20B (KIF20B), mRNA."	RefSeq	5.39593	4.80419	1.29822	1.50706	0.169327	0.536176	up	coding	1201
TC11000507.hg.1	MS4A6E	NM_139249	"Homo sapiens membrane-spanning 4-domains, subfamily A, member 6E (MS4A6E), mRNA."	RefSeq	3.46498	2.87492	1.90482	1.50531	0.049687	0.410773	up	coding	874
TC01003412.hg.1	TSTD1	NM_001113205	"Homo sapiens thiosulfate sulfurtransferase (rhodanese)-like domain containing 1 (TSTD1), transcript variant 3, mRNA."	RefSeq	7.53043	6.9404	0.819375	1.50528	0.381004	0.59792	up	coding	1310
TC07001934.hg.1	CLEC5A	NM_013252	"Homo sapiens C-type lectin domain family 5, member A (CLEC5A), mRNA."	RefSeq	4.5142	3.92503	1.32103	1.50438	0.1622	0.536176	up	coding	1202
TC03000336.hg.1	STAB1	NM_015136	"Homo sapiens stabilin 1 (STAB1), mRNA."	RefSeq	7.83639	7.24727	1.35672	1.50433	0.151746	0.536176	up	coding	1203
TC06000894.hg.1	WISP3	NM_003880	"Homo sapiens WNT1 inducible signaling pathway protein 3 (WISP3), transcript variant 1, mRNA."	RefSeq	5.18346	4.59434	1.51808	1.50432	0.11076	0.536176	up	coding	1204
TC16001135.hg.1	MT1G	NM_005950	"Homo sapiens metallothionein 1G (MT1G), mRNA."	RefSeq	6.61332	6.02441	1.59796	1.50411	0.094106	0.464647	up	coding	1047
TC06001807.hg.1	GSTA4	NM_001512	"Homo sapiens glutathione S-transferase alpha 4 (GSTA4), mRNA."	RefSeq	7.21815	6.62967	0.841974	1.50365	0.36832	0.59792	up	coding	1311
TC09001769.hg.1	NRARP	NM_001004354	"Homo sapiens NOTCH-regulated ankyrin repeat protein (NRARP), mRNA."	RefSeq	6.43567	5.84753	1.21773	1.5033	0.196246	0.59792	up	coding	1312
TC06001057.hg.1	STX11	NM_003764	"Homo sapiens syntaxin 11 (STX11), mRNA."	RefSeq	6.74894	6.16124	1.4408	1.50285	0.129103	0.536176	up	coding	1205
TC01002289.hg.1	RCC2	NM_001136204	"Homo sapiens regulator of chromosome condensation 2 (RCC2), transcript variant 2, mRNA."	RefSeq	8.74018	8.1532	1.19859	1.50211	0.203105	0.59792	up	coding	1313
TC14002303.hg.1	FLVCR2	NM_001195283	"Homo sapiens feline leukemia virus subgroup C cellular receptor family, member 2 (FLVCR2), transcript variant 2, mRNA."	RefSeq	6.01704	5.43038	1.86765	1.50177	0.053737	0.464647	up	coding	1048
TC15002779.hg.1	HEXA	NM_000520	"Homo sapiens hexosaminidase A (alpha polypeptide) (HEXA), mRNA."	RefSeq	7.87099	7.28447	2.96053	1.50161	0.005545	0.162575	up	coding	282
TC05000896.hg.1	PTTG1	NM_004219	"Homo sapiens pituitary tumor-transforming 1 (PTTG1), mRNA."	RefSeq	4.44691	3.86091	2.31275	1.50108	0.020835	0.299667	up	coding	632
TC09001276.hg.1	RASEF	NM_152573	"Homo sapiens RAS and EF-hand domain containing (RASEF), mRNA."	RefSeq	4.71164	5.29697	-0.81466	-1.50038	0.383735	0.675583	down	coding	1324
TC09000480.hg.1	HABP4	NM_014282	"Homo sapiens hyaluronan binding protein 4 (HABP4), mRNA."	RefSeq	7.37202	7.95793	-2.03739	-1.50098	0.037556	0.235093	down	coding	483
TC12002132.hg.1	STX2	NM_001980	"Homo sapiens syntaxin 2 (STX2), transcript variant 1, mRNA."	RefSeq	7.31865	7.90487	-1.08531	-1.50131	0.24787	0.536176	down	coding	1206
TC17001905.hg.1	MXRA7	NM_001008528	"Homo sapiens matrix-remodelling associated 7 (MXRA7), transcript variant 1, mRNA."	RefSeq	9.22343	9.80988	-1.14823	-1.50156	0.222187	0.464647	down	coding	1049
TC0X000858.hg.1	ARHGAP6	NM_006125	"Homo sapiens Rho GTPase activating protein 6 (ARHGAP6), transcript variant 3, mRNA."	RefSeq	6.12839	6.71545	-2.59933	-1.50219	0.011417	0.127134	down	coding	214
TC07000095.hg.1	SCIN	NM_001112706	"Homo sapiens scinderin (SCIN), transcript variant 1, mRNA."	RefSeq	4.98503	5.57251	-1.40923	-1.50262	0.137173	0.410773	down	coding	875
TC0X001400.hg.1	FAM127B	NM_001078172	"Homo sapiens family with sequence similarity 127, member B (FAM127B), transcript variant 1, mRNA."	RefSeq	7.73003	8.3179	-2.9999	-1.50302	0.005134	0.078253	down	coding	112
TC09000128.hg.1	ACO1	NM_002197	"Homo sapiens aconitase 1, soluble (ACO1), mRNA."	RefSeq	7.89277	8.48119	-1.6852	-1.5036	0.07857	0.299667	down	coding	631
TC15000232.hg.1	PGBD4	NM_152595	"Homo sapiens piggyBac transposable element derived 4 (PGBD4), mRNA."	RefSeq	5.24062	5.82964	-2.68077	-1.50423	0.009689	0.127134	down	coding	213
TC09001638.hg.1	ZER1	NM_006336	"Homo sapiens zyg-11 related, cell cycle regulator (ZER1), mRNA."	RefSeq	7.53673	8.12606	-2.66611	-1.50455	0.009988	0.127134	down	coding	212
TC08001396.hg.1	MMP16	NM_005941	"Homo sapiens matrix metallopeptidase 16 (membrane-inserted) (MMP16), mRNA."	RefSeq	4.61524	5.20457	-2.1816	-1.50455	0.027618	0.20017	down	coding	371
TC01001090.hg.1	TXNIP	NM_006472	"Homo sapiens thioredoxin interacting protein (TXNIP), mRNA."	RefSeq	10.6368	11.2274	-1.62284	-1.50585	0.089405	0.299667	down	coding	630
TC04000643.hg.1	HSPA4L	NM_014278	"Homo sapiens heat shock 70kDa protein 4-like (HSPA4L), mRNA."	RefSeq	5.77718	6.36841	-1.64965	-1.50653	0.084686	0.299667	down	coding	629
TC11002353.hg.1	DDX6	NM_004397	"Homo sapiens DEAD (Asp-Glu-Ala-Asp) box helicase 6 (DDX6), transcript variant 1, mRNA."	RefSeq	9.122	9.71346	-2.91979	-1.50677	0.005988	0.078253	down	coding	111
TC02000862.hg.1	C2orf27A	NM_013310	"Homo sapiens chromosome 2 open reading frame 27A (C2orf27A), mRNA."	RefSeq	5.21806	5.80964	-1.74337	-1.5069	0.069627	0.299667	down	coding	628
TC02002067.hg.1	KRCC1	NM_016618	"Homo sapiens lysine-rich coiled-coil 1 (KRCC1), mRNA."	RefSeq	6.76145	7.35304	-2.78435	-1.5069	0.007881	0.10131	down	coding	148
TC17001406.hg.1	ACACA	NM_198834	"Homo sapiens acetyl-CoA carboxylase alpha (ACACA), transcript variant 1, mRNA."	RefSeq	7.3381	7.92972	-1.75699	-1.50693	0.067655	0.299667	down	coding	627
TC12001301.hg.1	ST8SIA1	NM_003034	"Homo sapiens ST8 alpha-N-acetyl-neuraminide alpha-2,8-sialyltransferase 1 (ST8SIA1), mRNA."	RefSeq	4.96526	5.55727	-3.15093	-1.50734	0.003778	0.078253	down	coding	110
TC15002784.hg.1	SNRPN	NM_003097	"Homo sapiens small nuclear ribonucleoprotein polypeptide N (SNRPN), transcript variant 1, mRNA."	RefSeq	5.99421	6.58678	-3.89946	-1.50793	0.000919	0.04912	down	coding	42
TC10001573.hg.1	CRTAC1	NM_018058	"Homo sapiens cartilage acidic protein 1 (CRTAC1), transcript variant 1, mRNA."	RefSeq	5.83555	6.42894	-1.48953	-1.50879	0.117195	0.358763	down	coding	753
TC08000709.hg.1	ZHX2	NM_014943	"Homo sapiens zinc fingers and homeoboxes 2 (ZHX2), mRNA."	RefSeq	6.27782	6.87133	-2.27878	-1.5089	0.022478	0.162575	down	coding	281
TC03001867.hg.1	PLSCR4	NM_001128304	"Homo sapiens phospholipid scramblase 4 (PLSCR4), transcript variant 1, mRNA."	RefSeq	6.83937	7.43329	-1.01161	-1.50934	0.280806	0.536176	down	coding	1198
TC09000013.hg.1	SMARCA2	NM_003070	"Homo sapiens SWI/SNF related, matrix associated, actin dependent regulator of chromatin, subfamily a, member 2 (SMARCA2), transcript variant 1, mRNA."	RefSeq	7.59603	8.19038	-2.49146	-1.5098	0.014288	0.127134	down	coding	211
TC16000824.hg.1	ADCY9	NM_001116	"Homo sapiens adenylate cyclase 9 (ADCY9), mRNA."	RefSeq	6.84145	7.43613	-1.75757	-1.51013	0.067574	0.299667	down	coding	626
TC11000295.hg.1	ARL14EP	NM_152316	"Homo sapiens ADP-ribosylation factor-like 14 effector protein (ARL14EP), mRNA."	RefSeq	7.38899	7.98377	-2.63924	-1.51025	0.010537	0.127134	down	coding	210
TC01001557.hg.1	TOR1AIP1	NM_015602	"Homo sapiens torsin A interacting protein 1 (TOR1AIP1), transcript variant 2, mRNA."	RefSeq	8.50906	9.1044	-1.7905	-1.51083	0.063027	0.299667	down	coding	625
TC10000909.hg.1	ZRANB1	NM_017580	"Homo sapiens zinc finger, RAN-binding domain containing 1 (ZRANB1), mRNA."	RefSeq	8.05266	8.64822	-1.64069	-1.51105	0.086252	0.299667	down	coding	624
TC03000563.hg.1	CD96	NM_005816	"Homo sapiens CD96 molecule (CD96), transcript variant 2, mRNA."	RefSeq	4.88302	5.4787	-0.982004	-1.51119	0.294999	0.536176	down	coding	1197
TC12000329.hg.1	ANO6	NM_001142680	"[retired] Homo sapiens anoctamin 6 (ANO6), transcript variant 4, mRNA."	RefSeq	8.92655	9.52243	-2.49275	-1.5114	0.014244	0.127134	down	coding	209
TC0X001186.hg.1	RPS6KA6	NM_014496	"Homo sapiens ribosomal protein S6 kinase, 90kDa, polypeptide 6 (RPS6KA6), mRNA."	RefSeq	4.34636	4.94245	-1.50466	-1.51162	0.11375	0.358763	down	coding	752
TC14000297.hg.1	FRMD6	NM_001042481	"Homo sapiens FERM domain containing 6 (FRMD6), transcript variant 1, mRNA."	RefSeq	7.60765	8.20446	-1.47827	-1.51236	0.119806	0.358763	down	coding	751
TC09000084.hg.1	CNTLN	NM_001114395	"Homo sapiens centlein, centrosomal protein (CNTLN), transcript variant 2, mRNA."	RefSeq	5.40946	6.00683	-1.69949	-1.51296	0.076256	0.299667	down	coding	623
TC02001206.hg.1	NRP2	NM_201266	"Homo sapiens neuropilin 2 (NRP2), transcript variant 1, mRNA."	RefSeq	7.44669	8.04438	-0.917822	-1.5133	0.327127	0.59792	down	coding	1305
TC0X002333.hg.1	MTMR8	NM_017677	"Homo sapiens myotubularin related protein 8 (MTMR8), mRNA."	RefSeq	5.58736	6.18525	-2.24499	-1.5135	0.024177	0.20017	down	coding	370
TC08001480.hg.1	SNX31	NM_152628	"Homo sapiens sorting nexin 31 (SNX31), mRNA."	RefSeq	5.21474	5.81285	-0.732502	-1.51373	0.43248	0.71481	down	coding	1331
TC09000092.hg.1	DENND4C	NM_017925	"Homo sapiens DENN/MADD domain containing 4C (DENND4C), transcript variant 1, mRNA."	RefSeq	7.84869	8.44707	-2.53425	-1.51401	0.01305	0.127134	down	coding	208
TC11000911.hg.1	C11orf54	NM_014039	"Homo sapiens chromosome 11 open reading frame 54 (C11orf54), mRNA."	RefSeq	6.59727	7.19567	-2.67116	-1.51403	0.009894	0.127134	down	coding	207
TC07001614.hg.1	SGCE	NM_001099400	"Homo sapiens sarcoglycan, epsilon (SGCE), transcript variant 3, mRNA."	RefSeq	7.14559	7.7441	-1.45543	-1.51415	0.125395	0.358763	down	coding	750
TC13000362.hg.1	PCCA	NM_000282	"Homo sapiens propionyl CoA carboxylase, alpha polypeptide (PCCA), nuclear gene encoding mitochondrial protein, transcript variant 1, mRNA."	RefSeq	7.08519	7.6838	-3.33426	-1.51426	0.00262	0.078253	down	coding	109
TC01000505.hg.1	RLF	NM_012421	"Homo sapiens rearranged L-myc fusion (RLF), mRNA."	RefSeq	7.40567	8.00452	-2.37962	-1.51451	0.018058	0.162575	down	coding	280
TC0X000395.hg.1	FLJ44635	NM_207422	"Homo sapiens TPT1-like protein (FLJ44635), mRNA."	RefSeq	5.97289	6.57192	-1.44345	-1.5147	0.128461	0.358763	down	coding	749
TC05001270.hg.1	NADK2	NM_001085411	"Homo sapiens NAD kinase domain containing 1 (NADKD1), transcript variant 1, mRNA."	RefSeq	7.75601	8.35522	-1.30415	-1.51489	0.167458	0.410773	down	coding	872
TC06002024.hg.1	TUBE1	NM_016262	"Homo sapiens tubulin, epsilon 1 (TUBE1), mRNA."	RefSeq	5.99922	6.59912	-1.70495	-1.51561	0.075392	0.299667	down	coding	622
TC15001818.hg.1	DET1	NM_001144074	"Homo sapiens de-etiolated homolog 1 (Arabidopsis) (DET1), transcript variant 2, mRNA."	RefSeq	6.41443	7.0146	-3.77073	-1.51589	0.001163	0.04912	down	coding	41
TC11001546.hg.1	ELF5	NM_001243080	"Homo sapiens E74-like factor 5 (ets domain transcription factor) (ELF5), transcript variant 3, mRNA."	RefSeq	5.20518	5.80547	-0.606116	-1.51602	0.514765	0.724491	down	coding	1335
TC20000588.hg.1	SLC23A2	NM_005116	"Homo sapiens solute carrier family 23 (nucleobase transporters), member 2 (SLC23A2), transcript variant 1, mRNA."	RefSeq	6.88735	7.48879	-1.46284	-1.51724	0.123596	0.358763	down	coding	747
TC09000320.hg.1	FAM189A2	NM_004816	"Homo sapiens family with sequence similarity 189, member A2 (FAM189A2), transcript variant 1, mRNA."	RefSeq	5.73346	6.33533	-1.79525	-1.51769	0.062394	0.299667	down	coding	621
TC02000941.hg.1	FMNL2	NM_052905	"Homo sapiens formin-like 2 (FMNL2), mRNA."	RefSeq	7.10956	7.71237	-1.66735	-1.51867	0.081624	0.299667	down	coding	620
TC01000917.hg.1	RNPC3	NM_017619	"Homo sapiens RNA-binding region (RNP1, RRM) containing 3 (RNPC3), mRNA."	RefSeq	5.75887	6.36169	-2.77672	-1.51868	0.008007	0.10131	down	coding	147
TC11001102.hg.1	ARHGEF12	NM_001198665	"Homo sapiens Rho guanine nucleotide exchange factor (GEF) 12 (ARHGEF12), transcript variant 2, mRNA."	RefSeq	8.76454	9.36747	-1.78284	-1.5188	0.064086	0.299667	down	coding	619
TC16001115.hg.1	TOX3	NM_001080430	"Homo sapiens TOX high mobility group box family member 3 (TOX3), transcript variant 1, mRNA."	RefSeq	5.40248	6.00553	-1.09451	-1.51893	0.243977	0.536176	down	coding	1194
TC07000192.hg.1	C7orf41	NM_152793	"Homo sapiens chromosome 7 open reading frame 41 (C7orf41), mRNA."	RefSeq	7.34063	7.94602	-1.31639	-1.52139	0.163605	0.410773	down	coding	869
TC17000246.hg.1	ALDH3A2	NM_000382	"Homo sapiens aldehyde dehydrogenase 3 family, member A2 (ALDH3A2), transcript variant 2, mRNA."	RefSeq	7.07035	7.67584	-3.79346	-1.52149	0.00111	0.04912	down	coding	40
TC07001618.hg.1	PDK4	NM_002612	"Homo sapiens pyruvate dehydrogenase kinase, isozyme 4 (PDK4), nuclear gene encoding mitochondrial protein, mRNA."	RefSeq	8.45476	9.0603	-0.474059	-1.52155	0.609388	0.744353	down	coding	1338
TC0X000658.hg.1	FHL1	NM_001167819	"Homo sapiens four and a half LIM domains 1 (FHL1), transcript variant 9, mRNA."	RefSeq	7.96112	8.56716	-0.771418	-1.52208	0.409108	0.675583	down	coding	1323
TC0X001438.hg.1	LDOC1	NM_012317	"Homo sapiens leucine zipper, down-regulated in cancer 1 (LDOC1), mRNA."	RefSeq	7.25706	7.86343	-2.19354	-1.52243	0.026968	0.20017	down	coding	369
TC17000691.hg.1	TOM1L1	NM_005486	"Homo sapiens target of myb1 (chicken)-like 1 (TOM1L1), mRNA."	RefSeq	6.86184	7.46902	-1.74592	-1.52327	0.069234	0.299667	down	coding	618
TC02001977.hg.1	EXOC6B	NM_015189	"Homo sapiens exocyst complex component 6B (EXOC6B), mRNA."	RefSeq	7.60766	8.21491	-2.02397	-1.52336	0.038682	0.235093	down	coding	479
TC10000946.hg.1	INPP5A	NM_005539	"Homo sapiens inositol polyphosphate-5-phosphatase, 40kDa (INPP5A), mRNA."	RefSeq	7.77545	8.38281	-1.49945	-1.52346	0.114921	0.358763	down	coding	746
TC14002346.hg.1	FAM161B	NM_152445	"Homo sapiens family with sequence similarity 161, member B (FAM161B), mRNA."	RefSeq	5.90405	6.51158	-6.089	-1.52365	7e-05	0	down	coding	13
TC10000883.hg.1	TACC2	NM_006997	"Homo sapiens transforming, acidic coiled-coil containing protein 2 (TACC2), transcript variant 4, mRNA."	RefSeq	7.15394	7.76199	-2.19141	-1.52419	0.027069	0.20017	down	coding	367
TC08000135.hg.1	PCM1	NM_006197	"Homo sapiens pericentriolar material 1 (PCM1), mRNA."	RefSeq	7.91039	8.51876	-2.59747	-1.52453	0.011469	0.127134	down	coding	206
TC13000228.hg.1	OLFM4	NM_006418	"Homo sapiens olfactomedin 4 (OLFM4), mRNA."	RefSeq	5.3297	5.93844	-0.692847	-1.52493	0.457457	0.71481	down	coding	1330
TC10000428.hg.1	EIF4EBP2	NM_004096	"Homo sapiens eukaryotic translation initiation factor 4E binding protein 2 (EIF4EBP2), mRNA."	RefSeq	8.64188	9.25065	-3.30927	-1.52496	0.00274	0.078253	down	coding	108
TC14001303.hg.1	ALDH6A1	NM_005589	"Homo sapiens aldehyde dehydrogenase 6 family, member A1 (ALDH6A1), nuclear gene encoding mitochondrial protein, mRNA."	RefSeq	6.86383	7.47348	-2.56784	-1.52589	0.012177	0.127134	down	coding	205
TC18000449.hg.1	NOL4	NM_003787	"Homo sapiens nucleolar protein 4 (NOL4), transcript variant 1, mRNA."	RefSeq	4.2543	4.86423	-1.64684	-1.52618	0.085162	0.299667	down	coding	615
TC12000309.hg.1	LRRK2	NM_198578	"Homo sapiens leucine-rich repeat kinase 2 (LRRK2), mRNA."	RefSeq	5.67459	6.28511	-0.935317	-1.52682	0.318118	0.59792	down	coding	1299
TC11001389.hg.1	ST5	NM_005418	"Homo sapiens suppression of tumorigenicity 5 (ST5), transcript variant 1, mRNA."	RefSeq	7.24457	7.85614	-2.53134	-1.52792	0.013132	0.127134	down	coding	204
TC10001170.hg.1	PARD3	NM_001184792	"Homo sapiens par-3 partitioning defective 3 homolog (C. elegans) (PARD3), transcript variant 9, mRNA."	RefSeq	7.63234	8.24504	-1.78242	-1.52912	0.064155	0.299667	down	coding	614
TC10000443.hg.1	ANAPC16	NM_001242546	"Homo sapiens anaphase promoting complex subunit 16 (ANAPC16), transcript variant 1, mRNA."	RefSeq	7.69653	8.30934	-3.15281	-1.52923	0.003765	0.078253	down	coding	107
TC01002637.hg.1	SPATA6	NM_019073	"Homo sapiens spermatogenesis associated 6 (SPATA6), mRNA."	RefSeq	6.61634	7.22974	-2.90364	-1.52987	0.006177	0.10131	down	coding	146
TC0X000904.hg.1	CXorf23	NM_198279	"Homo sapiens chromosome X open reading frame 23 (CXorf23), mRNA."	RefSeq	5.6332	6.24662	-5.19507	-1.52988	0.000153	0	down	coding	12
TC19001383.hg.1	TSHZ3	NM_020856	"Homo sapiens teashirt zinc finger homeobox 3 (TSHZ3), mRNA."	RefSeq	7.52414	8.13761	-1.92261	-1.52992	0.047843	0.235093	down	coding	478
TC07001154.hg.1	DGKB	NM_004080	"Homo sapiens diacylglycerol kinase, beta 90kDa (DGKB), transcript variant 1, mRNA."	RefSeq	4.64455	5.25825	-1.08774	-1.53018	0.246858	0.536176	down	coding	1187
TC03001285.hg.1	EPM2AIP1	NM_014805	"Homo sapiens EPM2A (laforin) interacting protein 1 (EPM2AIP1), mRNA."	RefSeq	6.65457	7.26878	-2.68816	-1.53072	0.009532	0.127134	down	coding	202
TC11001396.hg.1	SCUBE2	NM_001170690	"Homo sapiens signal peptide, CUB domain, EGF-like 2 (SCUBE2), transcript variant 2, mRNA."	RefSeq	6.97856	7.59339	-0.711554	-1.53138	0.445509	0.71481	down	coding	1329
TC04001079.hg.1	GPR125	NM_145290	"Homo sapiens G protein-coupled receptor 125 (GPR125), mRNA."	RefSeq	6.3271	6.94202	-1.84551	-1.53147	0.056282	0.235093	down	coding	477
TC06000784.hg.1	ZNF292	NM_015021	"Homo sapiens zinc finger protein 292 (ZNF292), mRNA."	RefSeq	7.73533	8.35027	-2.9708	-1.53149	0.005442	0.078253	down	coding	106
TC11000985.hg.1	ZC3H12C	NM_033390	"Homo sapiens zinc finger CCCH-type containing 12C (ZC3H12C), mRNA."	RefSeq	6.55929	7.17424	-1.92605	-1.53151	0.047508	0.235093	down	coding	476
TC12001689.hg.1	GRIP1	NM_001178074	"Homo sapiens glutamate receptor interacting protein 1 (GRIP1), transcript variant 2, mRNA."	RefSeq	5.36033	5.97532	-2.40541	-1.53154	0.017081	0.162575	down	coding	278
TC17001826.hg.1	ABCA9	NM_080283	"Homo sapiens ATP-binding cassette, sub-family A (ABC1), member 9 (ABCA9), mRNA."	RefSeq	5.56565	6.18182	-0.824666	-1.5328	0.378054	0.675583	down	coding	1322
TC03000465.hg.1	ZNF654	NM_018293	"Homo sapiens zinc finger protein 654 (ZNF654), mRNA."	RefSeq	7.47894	8.09514	-2.07557	-1.53284	0.034719	0.20017	down	coding	366
TC12001222.hg.1	KLRC4	NM_013431	"Homo sapiens killer cell lectin-like receptor subfamily C, member 4 (KLRC4), mRNA."	RefSeq	3.77699	4.39404	-1.13221	-1.53373	0.228505	0.464647	down	coding	1037
TC0X000351.hg.1	ZC3H12B	NM_001010888	"Homo sapiens zinc finger CCCH-type containing 12B (ZC3H12B), mRNA."	RefSeq	4.92833	5.54545	-2.30667	-1.53381	0.021117	0.162575	down	coding	277
TC11002456.hg.1	SNX19	NM_014758	"Homo sapiens sorting nexin 19 (SNX19), mRNA."	RefSeq	7.74061	8.35781	-2.86143	-1.53389	0.006705	0.10131	down	coding	145
TC11001104.hg.1	TBCEL	NM_001130047	"Homo sapiens tubulin folding cofactor E-like (TBCEL), transcript variant 2, mRNA."	RefSeq	6.82637	7.44375	-1.6787	-1.53408	0.079643	0.299667	down	coding	613
TC12000582.hg.1	MSRB3	NM_001031679	"Homo sapiens methionine sulfoxide reductase B3 (MSRB3), nuclear gene encoding mitochondrial protein, transcript variant 2, mRNA."	RefSeq	7.83305	8.45066	-0.931799	-1.53433	0.319884	0.59792	down	coding	1294
TC11002451.hg.1	ZBTB44	NM_014155	"Homo sapiens zinc finger and BTB domain containing 44 (ZBTB44), mRNA."	RefSeq	6.87232	7.49049	-2.35039	-1.53493	0.019194	0.162575	down	coding	276
TC14000278.hg.1	KLHDC2	NM_014315	"Homo sapiens kelch domain containing 2 (KLHDC2), mRNA."	RefSeq	7.35606	7.97467	-2.39795	-1.53539	0.017354	0.162575	down	coding	275
TC07000838.hg.1	CALD1	NM_004342	"Homo sapiens caldesmon 1 (CALD1), transcript variant 2, mRNA."	RefSeq	8.91487	9.53378	-0.988526	-1.53571	0.291834	0.536176	down	coding	1185
TC19002665.hg.1	ZNF134	NM_003435	"Homo sapiens zinc finger protein 134 (ZNF134), mRNA."	RefSeq	7.47239	8.09207	-2.45385	-1.53654	0.015432	0.162575	down	coding	274
TC11002049.hg.1	NUMA1	NM_006185	"Homo sapiens nuclear mitotic apparatus protein 1 (NUMA1), mRNA."	RefSeq	7.97644	8.59674	-4.08983	-1.53719	0.000657	0.03684	down	coding	33
TC19000384.hg.1	ZNF486	NM_052852	"Homo sapiens zinc finger protein 486 (ZNF486), mRNA."	RefSeq	7.17511	7.79544	-0.783047	-1.53723	0.402172	0.675583	down	coding	1321
TC09001281.hg.1	GKAP1	NM_001135953	"Homo sapiens G kinase anchoring protein 1 (GKAP1), transcript variant 2, mRNA."	RefSeq	5.23382	5.85437	-2.95757	-1.53746	0.005581	0.078253	down	coding	105
TC09000045.hg.1	IL33	NM_001199640	"Homo sapiens interleukin 33 (IL33), transcript variant 2, mRNA."	RefSeq	6.16214	6.7838	-0.720744	-1.53865	0.439756	0.71481	down	coding	1328
TC14000923.hg.1	SALL2	NM_005407	"Homo sapiens sal-like 2 (Drosophila) (SALL2), mRNA."	RefSeq	5.3159	5.93793	-3.88619	-1.53904	0.000939	0.04912	down	coding	39
TC01000728.hg.1	AK4	NM_001005353	"Homo sapiens adenylate kinase 4 (AK4), nuclear gene encoding mitochondrial protein, transcript variant 1, mRNA."	RefSeq	7.65355	8.2757	-1.63333	-1.53917	0.087524	0.299667	down	coding	612
TC10000896.hg.1	ACADSB	NM_001609	"Homo sapiens acyl-CoA dehydrogenase, short/branched chain (ACADSB), nuclear gene encoding mitochondrial protein, mRNA."	RefSeq	6.65427	7.2765	-2.60988	-1.53926	0.011176	0.127134	down	coding	200
TC06001440.hg.1	ZSCAN23	NM_001012455	"Homo sapiens zinc finger and SCAN domain containing 23 (ZSCAN23), mRNA."	RefSeq	4.93297	5.55525	-4.19931	-1.5393	0.000534	0.03684	down	coding	32
TC02000192.hg.1	CLIP4	NM_024692	"Homo sapiens CAP-GLY domain containing linker protein family, member 4 (CLIP4), mRNA."	RefSeq	6.61007	7.2326	-1.44626	-1.53957	0.127724	0.358763	down	coding	744
TC0X000358.hg.1	AR	NM_000044	"Homo sapiens androgen receptor (AR), transcript variant 1, mRNA."	RefSeq	5.58495	6.20782	-3.94071	-1.53993	0.000852	0.04912	down	coding	38
TC01001771.hg.1	PPP2R5A	NM_001199756	"Homo sapiens protein phosphatase 2, regulatory subunit B', alpha (PPP2R5A), transcript variant 2, mRNA."	RefSeq	7.18138	7.8044	-2.1879	-1.54009	0.027256	0.20017	down	coding	365
TC0Y000072.hg.1	EIF1AY	NM_004681	"Homo sapiens eukaryotic translation initiation factor 1A, Y-linked (EIF1AY), mRNA."	RefSeq	5.94445	6.56752	-1.89963	-1.54015	0.050256	0.235093	down	coding	475
TC17000692.hg.1	STXBP4	NM_178509	"Homo sapiens syntaxin binding protein 4 (STXBP4), mRNA."	RefSeq	6.28113	6.90517	-2.14927	-1.54119	0.029641	0.20017	down	coding	364
TC19001041.hg.1	AES	NM_198969	"Homo sapiens amino-terminal enhancer of split (AES), transcript variant 1, mRNA."	RefSeq	9.73375	10.3591	-3.71354	-1.54256	0.001279	0.04912	down	coding	37
TC09002880.hg.1	MTAP	NM_002451	"Homo sapiens methylthioadenosine phosphorylase (MTAP), mRNA."	RefSeq	6.36271	6.98829	-2.6948	-1.54284	0.009411	0.127134	down	coding	199
TC18000562.hg.1	CDH19	NM_021153	"Homo sapiens cadherin 19, type 2 (CDH19), transcript variant 1, mRNA."	RefSeq	4.8705	5.49626	-0.757585	-1.54302	0.41735	0.675583	down	coding	1320
TC14001462.hg.1	DDX24	NM_020414	"Homo sapiens DEAD (Asp-Glu-Ala-Asp) box polypeptide 24 (DDX24), mRNA."	RefSeq	8.82979	9.4558	-2.77796	-1.54329	0.00799	0.10131	down	coding	144
TC15000647.hg.1	LRRC49	NM_001199017	"Homo sapiens leucine rich repeat containing 49 (LRRC49), transcript variant 1, mRNA."	RefSeq	4.69396	5.32015	-4.70686	-1.54347	0.000275	0	down	coding	11
TC06000925.hg.1	KPNA5	NM_002269	"Homo sapiens karyopherin alpha 5 (importin alpha 6) (KPNA5), mRNA."	RefSeq	6.38874	7.01555	-2.90312	-1.54415	0.006184	0.10131	down	coding	143
TC05003438.hg.1	PELO	NM_015946	"Homo sapiens pelota homolog (Drosophila) (PELO), mRNA."	RefSeq	6.79684	7.42389	-1.97192	-1.5444	0.043209	0.235093	down	coding	474
TC05000392.hg.1	CMYA5	NM_153610	"Homo sapiens cardiomyopathy associated 5 (CMYA5), mRNA."	RefSeq	5.917	6.54452	-1.91448	-1.54491	0.048658	0.235093	down	coding	473
TC18000252.hg.1	TSHZ1	NM_005786	"Homo sapiens teashirt zinc finger homeobox 1 (TSHZ1), mRNA."	RefSeq	7.58629	8.21383	-3.6344	-1.54493	0.00148	0.059485	down	coding	55
TC10001075.hg.1	PTPLA	NM_014241	"Homo sapiens protein tyrosine phosphatase-like (proline instead of catalytic arginine), member A (PTPLA), mRNA."	RefSeq	5.30043	5.92858	-1.43954	-1.54559	0.129418	0.358763	down	coding	742
TC03000127.hg.1	NR1D2	NM_001145425	"Homo sapiens nuclear receptor subfamily 1, group D, member 2 (NR1D2), transcript variant 2, mRNA."	RefSeq	7.44523	8.07359	-1.93527	-1.54581	0.04659	0.235093	down	coding	472
TC10001147.hg.1	KIAA1462	NM_020848	"Homo sapiens KIAA1462 (KIAA1462), mRNA."	RefSeq	7.41159	8.0402	-1.44701	-1.54608	0.12752	0.358763	down	coding	741
TC07001319.hg.1	GLI3	NM_000168	"Homo sapiens GLI family zinc finger 3 (GLI3), mRNA."	RefSeq	6.74662	7.37563	-2.00047	-1.5465	0.040648	0.235093	down	coding	471
TC14001000.hg.1	PRKD1	NM_002742	"Homo sapiens protein kinase D1 (PRKD1), mRNA."	RefSeq	6.21743	6.84648	-1.27629	-1.54655	0.176344	0.410773	down	coding	865
TC17_ctg5_hap1000017.hg.1	MAPT	NM_001123066	"Homo sapiens microtubule-associated protein tau (MAPT), transcript variant 6, mRNA."	RefSeq	5.81359	6.44307	-1.76473	-1.547	0.066561	0.299667	down	coding	611
TC03003415.hg.1	RYK	NM_001005861	"Homo sapiens receptor-like tyrosine kinase (RYK), transcript variant 1, mRNA."	RefSeq	8.81017	9.44033	-2.36439	-1.54774	0.018654	0.162575	down	coding	273
TC0X001237.hg.1	TCEAL8	NM_001006684	"Homo sapiens transcription elongation factor A (SII)-like 8 (TCEAL8), transcript variant 2, mRNA."	RefSeq	7.33058	7.9613	-2.13417	-1.54834	0.030587	0.20017	down	coding	363
TC12001392.hg.1	ABCD2	NM_005164	"Homo sapiens ATP-binding cassette, sub-family D (ALD), member 2 (ABCD2), mRNA."	RefSeq	4.57598	5.20735	-1.41527	-1.54904	0.135551	0.410773	down	coding	864
TC20000072.hg.1	PLCB1	NM_015192	"Homo sapiens phospholipase C, beta 1 (phosphoinositide-specific) (PLCB1), transcript variant 1, mRNA."	RefSeq	7.80411	8.43568	-2.23031	-1.54925	0.024929	0.20017	down	coding	362
TC17000704.hg.1	AKAP1	NM_001242902	"Homo sapiens A kinase (PRKA) anchor protein 1 (AKAP1), transcript variant 2, mRNA."	RefSeq	7.15992	7.79176	-3.02078	-1.54954	0.004916	0.078253	down	coding	104
TC09000338.hg.1	RORB	NM_006914	"Homo sapiens RAR-related orphan receptor B (RORB), mRNA."	RefSeq	4.23781	4.8704	-1.77327	-1.55034	0.065385	0.299667	down	coding	610
TC14000318.hg.1	CGRRF1	NM_006568	"Homo sapiens cell growth regulator with ring finger domain 1 (CGRRF1), mRNA."	RefSeq	5.50275	6.13582	-3.28881	-1.55086	0.002858	0.078253	down	coding	103
TC07000508.hg.1	GNAI1	NM_001256414	"Homo sapiens guanine nucleotide binding protein (G protein), alpha inhibiting activity polypeptide 1 (GNAI1), transcript variant 2, mRNA."	RefSeq	7.26922	7.90263	-1.95861	-1.55123	0.044434	0.235093	down	coding	468
TC01003517.hg.1	MYOC	NM_000261	"Homo sapiens myocilin, trabecular meshwork inducible glucocorticoid response (MYOC), mRNA."	RefSeq	5.96196	6.59553	-1.52201	-1.55139	0.109843	0.358763	down	coding	740
TC04001092.hg.1	SEL1L3	NM_015187	"Homo sapiens sel-1 suppressor of lin-12-like 3 (C. elegans) (SEL1L3), mRNA."	RefSeq	6.78863	7.42264	-1.07579	-1.55187	0.251918	0.536176	down	coding	1174
TC07001570.hg.1	SEMA3D	NM_152754	"Homo sapiens sema domain, immunoglobulin domain (Ig), short basic domain, secreted, (semaphorin) 3D (SEMA3D), mRNA."	RefSeq	4.95444	5.58878	-1.27051	-1.55223	0.17824	0.410773	down	coding	863
TC03001969.hg.1	SLITRK3	NM_014926	"Homo sapiens SLIT and NTRK-like family, member 3 (SLITRK3), mRNA."	RefSeq	4.09189	4.72642	-0.890626	-1.55243	0.341599	0.59792	down	coding	1284
TC07000784.hg.1	CCDC136	NM_001201372	"Homo sapiens coiled-coil domain containing 136 (CCDC136), transcript variant 2, mRNA."	RefSeq	6.14384	6.7785	-2.17677	-1.55257	0.027911	0.20017	down	coding	361
TC11002351.hg.1	IFT46	NM_001168618	"Homo sapiens intraflagellar transport 46 homolog (Chlamydomonas) (IFT46), transcript variant 2, mRNA."	RefSeq	6.2064	6.84194	-4.06962	-1.55352	0.000685	0.03684	down	coding	31
TC06000728.hg.1	KCNQ5	NM_001160130	"Homo sapiens potassium voltage-gated channel, KQT-like subfamily, member 5 (KCNQ5), transcript variant 2, mRNA."	RefSeq	5.09078	5.72675	-1.63264	-1.55399	0.08766	0.299667	down	coding	608
TC09001104.hg.1	ZNF658B	BC137089	"Homo sapiens zinc finger protein 658, mRNA (cDNA clone MGC:168709 IMAGE:9021086), complete cds."	GenBank	5.14276	5.77947	-3.31392	-1.55478	0.002718	0.078253	down	coding	102
TC17000771.hg.1	DDX42	NM_007372	"Homo sapiens DEAD (Asp-Glu-Ala-Asp) box polypeptide 42 (DDX42), transcript variant 1, mRNA."	RefSeq	8.62108	9.25886	-2.64149	-1.55593	0.010489	0.127134	down	coding	198
TC08000240.hg.1	RBPMS	NM_001008710	"Homo sapiens RNA binding protein with multiple splicing (RBPMS), transcript variant 1, mRNA."	RefSeq	7.44339	8.0813	-1.60326	-1.55607	0.093116	0.358763	down	coding	739
TC12001699.hg.1	MDM1	NM_001205028	"Homo sapiens Mdm1 nuclear protein homolog (mouse) (MDM1), transcript variant 4, mRNA."	RefSeq	5.48509	6.12324	-1.87817	-1.55633	0.05257	0.235093	down	coding	467
TC11001723.hg.1	ARHGAP1	NM_004308	"Homo sapiens Rho GTPase activating protein 1 (ARHGAP1), mRNA."	RefSeq	9.07072	9.70918	-1.66341	-1.55667	0.0823	0.299667	down	coding	607
TC0X000097.hg.1	CNKSR2	NM_001168649	"Homo sapiens connector enhancer of kinase suppressor of Ras 2 (CNKSR2), transcript variant 4, mRNA."	RefSeq	3.86788	4.50658	-3.15539	-1.55694	0.003739	0.078253	down	coding	101
TC06001046.hg.1	GPR126	NM_001032394	"Homo sapiens G protein-coupled receptor 126 (GPR126), transcript variant a2, mRNA."	RefSeq	6.07888	6.71809	-0.887598	-1.55749	0.343235	0.59792	down	coding	1281
TC13000566.hg.1	SPG20	NM_001142294	"Homo sapiens spastic paraplegia 20 (Troyer syndrome) (SPG20), transcript variant 4, mRNA."	RefSeq	7.04332	7.68367	-1.8621	-1.55871	0.054394	0.235093	down	coding	466
TC19001892.hg.1	PEG3	NM_001146184	"Homo sapiens paternally expressed 3 (PEG3), transcript variant 2, mRNA."	RefSeq	5.32498	5.96543	-2.89158	-1.55882	0.006321	0.10131	down	coding	141
TC01000703.hg.1	INADL	NM_176877	"Homo sapiens InaD-like (Drosophila) (INADL), mRNA."	RefSeq	6.99727	7.63785	-1.23364	-1.55895	0.190691	0.464647	down	coding	1023
TC04002940.hg.1	PROM1	NM_006017	"Homo sapiens prominin 1 (PROM1), transcript variant 1, mRNA."	RefSeq	4.95854	5.59952	-2.45379	-1.55938	0.015436	0.162575	down	coding	272
TC09000319.hg.1	TJP2	NM_001170415	"Homo sapiens tight junction protein 2 (TJP2), transcript variant 4, mRNA."	RefSeq	7.20127	7.84286	-3.52664	-1.56005	0.001808	0.059485	down	coding	54
TC02001716.hg.1	SRD5A2	NM_000348	"Homo sapiens steroid-5-alpha-reductase, alpha polypeptide 2 (3-oxo-5 alpha-steroid delta 4-dehydrogenase alpha 2) (SRD5A2), mRNA."	RefSeq	5.61717	6.26035	-1.21545	-1.56177	0.197046	0.464647	down	coding	1022
TC09000627.hg.1	RABGAP1	NM_012197	"Homo sapiens RAB GTPase activating protein 1 (RABGAP1), mRNA."	RefSeq	7.38612	8.02955	-1.79093	-1.56203	0.062972	0.299667	down	coding	606
TC04000699.hg.1	GAB1	NM_002039	"Homo sapiens GRB2-associated binding protein 1 (GAB1), transcript variant 2, mRNA."	RefSeq	6.73071	7.37416	-1.90136	-1.56207	0.050062	0.235093	down	coding	465
TC10000400.hg.1	SIRT1	NM_012238	"Homo sapiens sirtuin 1 (SIRT1), transcript variant 1, mRNA."	RefSeq	7.58036	8.22441	-2.10591	-1.56272	0.032537	0.20017	down	coding	360
TC03001123.hg.1	CRBN	NM_001173482	"Homo sapiens cereblon (CRBN), transcript variant 2, mRNA."	RefSeq	5.80663	6.45156	-2.52987	-1.56367	0.013165	0.127134	down	coding	197
TC09001226.hg.1	GNA14	NM_004297	"Homo sapiens guanine nucleotide binding protein (G protein), alpha 14 (GNA14), mRNA."	RefSeq	6.44683	7.09245	-1.64372	-1.56441	0.085719	0.299667	down	coding	604
TC10000596.hg.1	CCSER2	NM_018999	"Homo sapiens coiled-coil serine-rich protein 2 (CCSER2), mRNA."	RefSeq	8.42167	9.0675	-1.62877	-1.56464	0.088356	0.299667	down	coding	603
TC02000608.hg.1	PDCL3	NM_024065	"Homo sapiens phosducin-like 3 (PDCL3), mRNA."	RefSeq	6.9864	7.63231	-2.61966	-1.56473	0.010953	0.127134	down	coding	196
TC01001757.hg.1	RCOR3	NM_001136223	"Homo sapiens REST corepressor 3 (RCOR3), transcript variant 1, mRNA."	RefSeq	7.35317	7.9994	-3.20451	-1.56508	0.003381	0.078253	down	coding	100
TC09001258.hg.1	TLE1	NM_005077	"Homo sapiens transducin-like enhancer of split 1 (E(sp1) homolog, Drosophila) (TLE1), mRNA."	RefSeq	6.40712	7.05401	-2.97475	-1.56579	0.00539	0.078253	down	coding	99
TC15001620.hg.1	MYO9A	NM_006901	"Homo sapiens myosin IXA (MYO9A), mRNA."	RefSeq	7.42521	8.07231	-1.62765	-1.56602	0.088545	0.299667	down	coding	602
TC10001498.hg.1	ACTA2	NM_001141945	"Homo sapiens actin, alpha 2, smooth muscle, aorta (ACTA2), transcript variant 1, mRNA."	RefSeq	9.4307	10.0781	-1.36821	-1.56638	0.148472	0.410773	down	coding	862
TC03000374.hg.1	SLMAP	NM_007159	"Homo sapiens sarcolemma associated protein (SLMAP), mRNA."	RefSeq	7.67766	8.32553	-1.14291	-1.56685	0.224339	0.464647	down	coding	1019
TC02001103.hg.1	GULP1	NM_001252668	"Homo sapiens GULP, engulfment adaptor PTB domain containing 1 (GULP1), transcript variant 2, mRNA."	RefSeq	5.41993	6.06855	-2.96744	-1.56767	0.005484	0.078253	down	coding	98
TC17000396.hg.1	SLFN5	NM_144975	"Homo sapiens schlafen family member 5 (SLFN5), mRNA."	RefSeq	7.92286	8.57177	-1.77187	-1.56798	0.065583	0.299667	down	coding	601
TC01003296.hg.1	KCNN3	NM_001204087	"Homo sapiens potassium intermediate/small conductance calcium-activated channel, subfamily N, member 3 (KCNN3), transcript variant 3, mRNA."	RefSeq	5.83989	6.48947	-2.00032	-1.56872	0.040658	0.235093	down	coding	464
TC14001255.hg.1	ACTN1	NM_001102	"Homo sapiens actinin, alpha 1 (ACTN1), transcript variant 2, mRNA."	RefSeq	9.69669	10.3465	-1.34999	-1.56895	0.153636	0.410773	down	coding	861
TC0Y000057.hg.1	NLGN4Y	NM_001164238	"Homo sapiens neuroligin 4, Y-linked (NLGN4Y), transcript variant 2, mRNA."	RefSeq	6.06365	6.71353	-4.65166	-1.56903	0.000296	0.03684	down	coding	30
TC22001473.hg.1	SMDT1	NM_033318	"Homo sapiens single-pass membrane protein with aspartate-rich tail 1 (SMDT1), mRNA."	RefSeq	7.16645	7.81643	-5.19599	-1.56915	0.000151	0	down	coding	10
TC0X000267.hg.1	PLP2	NM_002668	"Homo sapiens proteolipid protein 2 (colonic epithelium-enriched) (PLP2), mRNA."	RefSeq	9.73805	10.3887	-4.07163	-1.56983	0.000682	0.03684	down	coding	29
TC20000109.hg.1	DSTN	NM_001011546	"Homo sapiens destrin (actin depolymerizing factor) (DSTN), transcript variant 2, mRNA."	RefSeq	9.30858	9.95923	-1.47677	-1.56987	0.120125	0.358763	down	coding	735
TC05000906.hg.1	CCNG1	NM_004060	"Homo sapiens cyclin G1 (CCNG1), transcript variant 1, mRNA."	RefSeq	8.19728	8.84873	-2.62611	-1.57075	0.010795	0.127134	down	coding	195
TC17001753.hg.1	TUBD1	NM_001193609	"Homo sapiens tubulin, delta 1 (TUBD1), transcript variant 2, mRNA."	RefSeq	5.62344	6.27538	-2.58216	-1.57128	0.011839	0.127134	down	coding	194
TC11000979.hg.1	ACAT1	NM_000019	"Homo sapiens acetyl-CoA acetyltransferase 1 (ACAT1), nuclear gene encoding mitochondrial protein, mRNA."	RefSeq	6.31724	6.96941	-1.3783	-1.57153	0.145593	0.410773	down	coding	860
TC02001217.hg.1	ZDBF2	NM_020923	"Homo sapiens zinc finger, DBF-type containing 2 (ZDBF2), mRNA."	RefSeq	6.00839	6.66144	-2.00499	-1.57249	0.040269	0.235093	down	coding	463
TC10001188.hg.1	ZNF25	NM_145011	"Homo sapiens zinc finger protein 25 (ZNF25), mRNA."	RefSeq	6.94864	7.60171	-1.82326	-1.57251	0.058897	0.299667	down	coding	600
TC17000699.hg.1	DGKE	NM_003647	"Homo sapiens diacylglycerol kinase, epsilon 64kDa (DGKE), mRNA."	RefSeq	5.65907	6.31385	-3.8802	-1.57437	0.00095	0.04912	down	coding	36
TC05001644.hg.1	GIN1	NM_017676	"Homo sapiens gypsy retrotransposon integrase 1 (GIN1), mRNA."	RefSeq	4.90747	5.56282	-3.10067	-1.575	0.004157	0.078253	down	coding	97
TC07003312.hg.1	CCDC146	NM_020879	"Homo sapiens coiled-coil domain containing 146 (CCDC146), mRNA."	RefSeq	5.40833	6.06374	-3.20176	-1.57507	0.0034	0.078253	down	coding	96
TC11001050.hg.1	RNF214	NM_001077239	"Homo sapiens ring finger protein 214 (RNF214), transcript variant 2, mRNA."	RefSeq	6.86243	7.51805	-2.61805	-1.57528	0.010994	0.127134	down	coding	193
TC03001489.hg.1	IL17RD	NM_017563	"Homo sapiens interleukin 17 receptor D (IL17RD), mRNA."	RefSeq	5.75732	6.41535	-1.35896	-1.57792	0.15109	0.410773	down	coding	859
TC21000204.hg.1	PDE9A	NM_001001567	"Homo sapiens phosphodiesterase 9A (PDE9A), transcript variant 2, mRNA."	RefSeq	6.76143	7.42034	-2.29972	-1.5789	0.021444	0.162575	down	coding	270
TC20000887.hg.1	WFDC10B	NM_172006	"Homo sapiens WAP four-disulfide core domain 10B (WFDC10B), transcript variant 1, mRNA."	RefSeq	5.26437	5.92371	-1.92903	-1.57936	0.047183	0.235093	down	coding	462
TC05003439.hg.1	ITGA1	NM_181501	"Homo sapiens integrin, alpha 1 (ITGA1), mRNA."	RefSeq	8.49223	9.15211	-0.999154	-1.57995	0.286818	0.536176	down	coding	1165
TC06000675.hg.1	FAM83B	NM_001010872	"Homo sapiens family with sequence similarity 83, member B (FAM83B), mRNA."	RefSeq	5.56073	6.22206	-0.528999	-1.58154	0.569103	0.734844	down	coding	1337
TC17000061.hg.1	ZFP3	NM_153018	"Homo sapiens ZFP3 zinc finger protein (ZFP3), mRNA."	RefSeq	6.07697	6.73861	-2.21386	-1.58189	0.025813	0.20017	down	coding	358
TC05001989.hg.1	CLINT1	NM_001195555	"Homo sapiens clathrin interactor 1 (CLINT1), transcript variant 1, mRNA."	RefSeq	8.88709	9.54875	-2.2846	-1.5819	0.022196	0.162575	down	coding	269
TC04000903.hg.1	SNX25	NM_031953	"Homo sapiens sorting nexin 25 (SNX25), mRNA."	RefSeq	6.12756	6.78931	-3.02216	-1.582	0.004897	0.078253	down	coding	95
TC22000866.hg.1	KIAA1644	NM_001099294	"Homo sapiens KIAA1644 (KIAA1644), mRNA."	RefSeq	6.53611	7.19915	-1.13217	-1.58342	0.228519	0.464647	down	coding	1016
TC11002259.hg.1	CWF19L2	NM_152434	"Homo sapiens CWF19-like 2, cell cycle control (S. pombe) (CWF19L2), mRNA."	RefSeq	6.33533	6.99914	-2.84198	-1.58426	0.006991	0.10131	down	coding	140
TC12001862.hg.1	ANKS1B	NM_001204066	"Homo sapiens ankyrin repeat and sterile alpha motif domain containing 1B (ANKS1B), transcript variant 5, mRNA."	RefSeq	5.28574	5.94966	-1.48927	-1.58438	0.117256	0.358763	down	coding	734
TC11000194.hg.1	USP47	NM_017944	"Homo sapiens ubiquitin specific peptidase 47 (USP47), mRNA."	RefSeq	8.39039	9.05465	-2.4246	-1.58476	0.016406	0.162575	down	coding	268
TC06001826.hg.1	COL21A1	NM_030820	"Homo sapiens collagen, type XXI, alpha 1 (COL21A1), mRNA."	RefSeq	5.62247	6.28701	-1.58478	-1.58506	0.096695	0.358763	down	coding	732
TC12000516.hg.1	HSD17B6	NM_003725	"Homo sapiens hydroxysteroid (17-beta) dehydrogenase 6 (HSD17B6), mRNA."	RefSeq	5.48515	6.14984	-1.86972	-1.58522	0.0535	0.235093	down	coding	461
TC07000565.hg.1	PPP1R9A	NM_001166161	"Homo sapiens protein phosphatase 1, regulatory subunit 9A (PPP1R9A), transcript variant 2, mRNA."	RefSeq	6.33385	6.99858	-1.92686	-1.58527	0.047421	0.235093	down	coding	460
TC04000512.hg.1	METAP1	NM_015143	"Homo sapiens methionyl aminopeptidase 1 (METAP1), mRNA."	RefSeq	7.01534	7.68037	-2.07739	-1.5856	0.034593	0.20017	down	coding	357
TC03000146.hg.1	RBMS3	NM_001003792	"Homo sapiens RNA binding motif, single stranded interacting protein 3 (RBMS3), transcript variant 3, mRNA."	RefSeq	7.38429	8.04992	-1.18592	-1.58627	0.207758	0.464647	down	coding	1015
TC11002307.hg.1	USP28	NM_020886	"Homo sapiens ubiquitin specific peptidase 28 (USP28), mRNA."	RefSeq	6.55646	7.22302	-1.81705	-1.58729	0.059623	0.299667	down	coding	599
TC10000002.hg.1	ZMYND11	NM_001202464	"Homo sapiens zinc finger, MYND-type containing 11 (ZMYND11), transcript variant 4, mRNA."	RefSeq	8.60447	9.27154	-2.50699	-1.58785	0.013808	0.127134	down	coding	192
TC0X001244.hg.1	RAB9B	NM_016370	"Homo sapiens RAB9B, member RAS oncogene family (RAB9B), mRNA."	RefSeq	4.72848	5.39614	-1.82026	-1.5885	0.059268	0.299667	down	coding	598
TC12001353.hg.1	IPO8	NM_001190995	"Homo sapiens importin 8 (IPO8), transcript variant 2, mRNA."	RefSeq	7.45056	8.11829	-2.9503	-1.58858	0.005667	0.078253	down	coding	94
TC01002962.hg.1	GSTM3	NM_000849	"Homo sapiens glutathione S-transferase mu 3 (brain) (GSTM3), transcript variant 1, mRNA."	RefSeq	6.99672	7.66469	-1.94232	-1.58883	0.045907	0.235093	down	coding	459
TC13000733.hg.1	KLF12	NM_007249	"Homo sapiens Kruppel-like factor 12 (KLF12), mRNA."	RefSeq	6.14673	6.81472	-1.65394	-1.58885	0.083927	0.299667	down	coding	597
TC20000611.hg.1	TMX4	NM_021156	"Homo sapiens thioredoxin-related transmembrane protein 4 (TMX4), mRNA."	RefSeq	7.79005	8.45836	-2.70836	-1.5892	0.009151	0.10131	down	coding	139
TC01001306.hg.1	SYT11	NM_152280	"Homo sapiens synaptotagmin XI (SYT11), mRNA."	RefSeq	6.08209	6.7518	-1.29453	-1.59075	0.17049	0.410773	down	coding	857
TC10000097.hg.1	OPTN	NM_001008211	"Homo sapiens optineurin (OPTN), transcript variant 1, mRNA."	RefSeq	6.85824	7.528	-2.27773	-1.59081	0.022526	0.162575	down	coding	267
TC04001471.hg.1	PITX2	NM_000325	"Homo sapiens paired-like homeodomain 2 (PITX2), transcript variant 3, mRNA."	RefSeq	6.74608	7.41636	-2.1965	-1.59138	0.026767	0.20017	down	coding	355
TC05000054.hg.1	ADCY2	NM_020546	"Homo sapiens adenylate cyclase 2 (brain) (ADCY2), mRNA."	RefSeq	5.19719	5.86812	-3.35045	-1.59211	0.002542	0.078253	down	coding	93
TC12001277.hg.1	ERP27	NM_152321	"Homo sapiens endoplasmic reticulum protein 27 (ERP27), mRNA."	RefSeq	5.83827	6.50986	-0.671598	-1.59283	0.471048	0.71481	down	coding	1327
TC05000701.hg.1	EGR1	NM_001964	"Homo sapiens early growth response 1 (EGR1), mRNA."	RefSeq	9.19249	9.86427	-0.603648	-1.59304	0.516424	0.724491	down	coding	1334
TC12001643.hg.1	LRIG3	NM_001136051	"Homo sapiens leucine-rich repeats and immunoglobulin-like domains 3 (LRIG3), transcript variant 1, mRNA."	RefSeq	7.12817	7.8	-1.29273	-1.59309	0.171072	0.410773	down	coding	856
TC12003247.hg.1	ARHGEF25	NM_182947	"Homo sapiens Rho guanine nucleotide exchange factor (GEF) 25 (ARHGEF25), transcript variant 1, mRNA."	RefSeq	7.42058	8.09265	-1.68498	-1.59336	0.078612	0.299667	down	coding	596
TC15001110.hg.1	TJP1	NM_003257	"Homo sapiens tight junction protein 1 (TJP1), transcript variant 1, mRNA."	RefSeq	8.29351	8.96586	-1.71556	-1.59367	0.073776	0.299667	down	coding	595
TC11001541.hg.1	FBXO3	NM_012175	"Homo sapiens F-box protein 3 (FBXO3), transcript variant 1, mRNA."	RefSeq	6.50072	7.17334	-2.66929	-1.59397	0.009929	0.127134	down	coding	190
TC07001811.hg.1	AASS	NM_005763	"Homo sapiens aminoadipate-semialdehyde synthase (AASS), nuclear gene encoding mitochondrial protein, mRNA."	RefSeq	6.27667	6.94956	-1.91246	-1.59427	0.048867	0.235093	down	coding	458
TC06000108.hg.1	MYLIP	NM_013262	"Homo sapiens myosin regulatory light chain interacting protein (MYLIP), mRNA."	RefSeq	7.79399	8.4672	-1.55747	-1.59462	0.102132	0.358763	down	coding	731
TC12000933.hg.1	CCDC60	NM_178499	"Homo sapiens coiled-coil domain containing 60 (CCDC60), mRNA."	RefSeq	5.14314	5.81784	-2.36462	-1.59626	0.018643	0.162575	down	coding	266
TC12000807.hg.1	HCFC2	NM_013320	"Homo sapiens host cell factor C2 (HCFC2), mRNA."	RefSeq	7.25516	7.93023	-1.96045	-1.59668	0.04427	0.235093	down	coding	457
TC11000348.hg.1	C11orf74	NM_138787	"Homo sapiens chromosome 11 open reading frame 74 (C11orf74), transcript variant 4, mRNA."	RefSeq	5.47068	6.14652	-2.47971	-1.59752	0.014621	0.162575	down	coding	265
TC10001713.hg.1	ATE1	NM_007041	"Homo sapiens arginyltransferase 1 (ATE1), transcript variant 2, mRNA."	RefSeq	6.9205	7.59652	-2.08736	-1.59773	0.033815	0.20017	down	coding	354
TC17001670.hg.1	SPOP	NM_001007226	"Homo sapiens speckle-type POZ protein (SPOP), transcript variant 1, mRNA."	RefSeq	7.8494	8.52604	-1.32411	-1.59841	0.161263	0.410773	down	coding	855
TC01000789.hg.1	NEXN	NM_001172309	"Homo sapiens nexilin (F actin binding protein) (NEXN), transcript variant 2, mRNA."	RefSeq	7.64466	8.3214	-0.727004	-1.59852	0.435949	0.71481	down	coding	1326
TC01001435.hg.1	PBX1	NM_001204961	"Homo sapiens pre-B-cell leukemia homeobox 1 (PBX1), transcript variant 2, mRNA."	RefSeq	6.91228	7.58919	-2.06418	-1.59871	0.035526	0.20017	down	coding	353
TC17000033.hg.1	ASPA	NM_000049	"Homo sapiens aspartoacylase (ASPA), transcript variant 1, mRNA."	RefSeq	4.95385	5.63228	-1.34348	-1.60041	0.155485	0.410773	down	coding	854
TC01000723.hg.1	ROR1	NM_001083592	"Homo sapiens receptor tyrosine kinase-like orphan receptor 1 (ROR1), transcript variant 2, mRNA."	RefSeq	7.16734	7.84664	-1.14306	-1.60137	0.224275	0.464647	down	coding	1010
TC18000241.hg.1	DOK6	NM_152721	"Homo sapiens docking protein 6 (DOK6), mRNA."	RefSeq	6.09418	6.77373	-1.18136	-1.60164	0.209473	0.464647	down	coding	1009
TC04001509.hg.1	NDNF	NM_024574	"Homo sapiens neuron-derived neurotrophic factor (NDNF), mRNA."	RefSeq	6.45512	7.13574	-1.67764	-1.60283	0.079823	0.299667	down	coding	594
TC09000094.hg.1	ACER2	NM_001010887	"Homo sapiens alkaline ceramidase 2 (ACER2), mRNA."	RefSeq	6.42364	7.10455	-1.02558	-1.60315	0.274329	0.536176	down	coding	1159
TC05001324.hg.1	FGF10	NM_004465	"Homo sapiens fibroblast growth factor 10 (FGF10), mRNA."	RefSeq	6.61804	7.29907	-1.15928	-1.60329	0.21792	0.464647	down	coding	1007
TC05001911.hg.1	SPINK1	NM_003122	"Homo sapiens serine peptidase inhibitor, Kazal type 1 (SPINK1), mRNA."	RefSeq	6.58104	7.26323	-0.559287	-1.60458	0.547327	0.734844	down	coding	1336
TC10001617.hg.1	LDB1	NM_001113407	"Homo sapiens LIM domain binding 1 (LDB1), transcript variant 1, mRNA."	RefSeq	8.93435	9.61677	-2.81353	-1.60483	0.007426	0.10131	down	coding	138
TC11001416.hg.1	MRVI1	NM_001098579	"Homo sapiens murine retrovirus integration site 1 homolog (MRVI1), transcript variant 1, mRNA."	RefSeq	7.56072	8.2434	-1.10337	-1.60512	0.240298	0.536176	down	coding	1158
TC02004934.hg.1	ZNF512	NM_032434	"Homo sapiens zinc finger protein 512 (ZNF512), transcript variant 1, mRNA."	RefSeq	7.27536	7.95819	-2.84618	-1.60528	0.006916	0.10131	down	coding	137
TC06000895.hg.1	FAM229B	NM_001033564	"Homo sapiens family with sequence similarity 229, member B (FAM229B), mRNA."	RefSeq	4.97932	5.66262	-2.26458	-1.60581	0.023165	0.20017	down	coding	352
TC17000147.hg.1	GLP2R	NM_004246	"Homo sapiens glucagon-like peptide 2 receptor (GLP2R), mRNA."	RefSeq	5.86013	6.54528	-1.23721	-1.60787	0.189435	0.464647	down	coding	1005
TC06000712.hg.1	COL19A1	NM_001858	"Homo sapiens collagen, type XIX, alpha 1 (COL19A1), mRNA."	RefSeq	6.35745	7.04304	-1.3305	-1.60835	0.159372	0.410773	down	coding	851
TC17001088.hg.1	ZBTB4	NM_001128833	"Homo sapiens zinc finger and BTB domain containing 4 (ZBTB4), transcript variant 2, mRNA."	RefSeq	7.37976	8.06571	-2.53357	-1.60876	0.013068	0.127134	down	coding	188
TC01001183.hg.1	C1orf51	NM_144697	"Homo sapiens chromosome 1 open reading frame 51 (C1orf51), mRNA."	RefSeq	6.61803	7.30433	-1.41327	-1.60914	0.136095	0.410773	down	coding	850
TC13000506.hg.1	USP12	NM_182488	"Homo sapiens ubiquitin specific peptidase 12 (USP12), mRNA."	RefSeq	8.05602	8.74478	-1.36817	-1.61189	0.148482	0.410773	down	coding	849
TC10001369.hg.1	PCBD1	NM_000281	"Homo sapiens pterin-4 alpha-carbinolamine dehydratase/dimerization cofactor of hepatocyte nuclear factor 1 alpha (PCBD1), mRNA."	RefSeq	7.69227	8.38235	-5.08571	-1.61338	0.000173	0	down	coding	9
TC11001259.hg.1	MOB2	NM_001172223	"Homo sapiens MOB kinase activator 2 (MOB2), transcript variant 1, mRNA."	RefSeq	6.76698	7.45731	-2.26539	-1.61365	0.023116	0.20017	down	coding	350
TC06001298.hg.1	KIF13A	NM_001105566	"Homo sapiens kinesin family member 13A (KIF13A), transcript variant 2, mRNA."	RefSeq	7.78824	8.47883	-2.01815	-1.61395	0.03916	0.235093	down	coding	455
TC21000350.hg.1	N6AMT1	NM_013240	"Homo sapiens N-6 adenine-specific DNA methyltransferase 1 (putative) (N6AMT1), transcript variant 1, mRNA."	RefSeq	5.60704	6.29909	-3.02448	-1.61558	0.004871	0.078253	down	coding	92
TC15001330.hg.1	MYEF2	NM_016132	"Homo sapiens myelin expression factor 2 (MYEF2), mRNA."	RefSeq	5.27919	5.97253	-1.71964	-1.61702	0.073181	0.299667	down	coding	593
TC11000316.hg.1	HIPK3	NM_001048200	"Homo sapiens homeodomain interacting protein kinase 3 (HIPK3), transcript variant 3, mRNA."	RefSeq	9.10074	9.79449	-1.40755	-1.61749	0.137644	0.410773	down	coding	848
TC02001092.hg.1	DUSP19	NM_001142314	"Homo sapiens dual specificity phosphatase 19 (DUSP19), transcript variant 2, mRNA."	RefSeq	4.91258	5.60708	-2.11739	-1.61833	0.031741	0.20017	down	coding	348
TC02002577.hg.1	SESTD1	NM_178123	"Homo sapiens SEC14 and spectrin domains 1 (SESTD1), mRNA."	RefSeq	7.94938	8.64439	-1.52158	-1.6189	0.109939	0.358763	down	coding	730
TC04001405.hg.1	ADH5	NM_000671	"Homo sapiens alcohol dehydrogenase 5 (class III), chi polypeptide (ADH5), mRNA."	RefSeq	7.06274	7.75899	-2.33232	-1.62028	0.019971	0.162575	down	coding	264
TC01000926.hg.1	NTNG1	NM_014917	"Homo sapiens netrin G1 (NTNG1), transcript variant 3, mRNA."	RefSeq	5.15589	5.85224	-1.7775	-1.62041	0.064806	0.299667	down	coding	592
TC0X000484.hg.1	TCEAL2	NM_080390	"Homo sapiens transcription elongation factor A (SII)-like 2 (TCEAL2), mRNA."	RefSeq	5.81705	6.51361	-2.16523	-1.62063	0.028614	0.20017	down	coding	347
TC08000528.hg.1	LRRCC1	NM_033402	"Homo sapiens leucine rich repeat and coiled-coil centrosomal protein 1 (LRRCC1), mRNA."	RefSeq	5.80009	6.49667	-2.54244	-1.62066	0.01281	0.127134	down	coding	187
TC10001051.hg.1	BEND7	NM_001100912	"Homo sapiens BEN domain containing 7 (BEND7), transcript variant 2, mRNA."	RefSeq	4.80486	5.50215	-3.21155	-1.62145	0.003333	0.078253	down	coding	91
TC05001949.hg.1	CCDC69	NM_015621	"Homo sapiens coiled-coil domain containing 69 (CCDC69), mRNA."	RefSeq	7.73195	8.42944	-1.62051	-1.62168	0.08982	0.299667	down	coding	591
TC0X000532.hg.1	COL4A5	NM_000495	"Homo sapiens collagen, type IV, alpha 5 (COL4A5), transcript variant 1, mRNA."	RefSeq	6.44849	7.14608	-1.49788	-1.62179	0.115274	0.358763	down	coding	728
TC07001798.hg.1	CTTNBP2	NM_033427	"Homo sapiens cortactin binding protein 2 (CTTNBP2), mRNA."	RefSeq	5.67595	6.37429	-1.57133	-1.62264	0.099322	0.358763	down	coding	727
TC20000642.hg.1	FLRT3	NM_013281	"Homo sapiens fibronectin leucine rich transmembrane protein 3 (FLRT3), transcript variant 1, mRNA."	RefSeq	5.89971	6.59866	-1.21605	-1.62332	0.196846	0.464647	down	coding	1000
TC14000983.hg.1	STXBP6	NM_014178	"Homo sapiens syntaxin binding protein 6 (amisyn) (STXBP6), mRNA."	RefSeq	6.00352	6.70248	-2.70005	-1.62333	0.009301	0.10131	down	coding	136
TC18000538.hg.1	ATP8B1	NM_005603	"Homo sapiens ATPase, aminophospholipid transporter, class I, type 8B, member 1 (ATP8B1), mRNA."	RefSeq	8.2251	8.92447	-0.990916	-1.62379	0.290716	0.536176	down	coding	1151
TC02002730.hg.1	KANSL1L	NM_152519	"Homo sapiens KAT8 regulatory NSL complex subunit 1-like (KANSL1L), mRNA."	RefSeq	5.97032	6.67106	-3.46133	-1.62534	0.002065	0.059485	down	coding	53
TC09000565.hg.1	HSDL2	NM_001195822	"Homo sapiens hydroxysteroid dehydrogenase like 2 (HSDL2), transcript variant 2, mRNA."	RefSeq	7.61697	8.31782	-2.11453	-1.62547	0.031942	0.20017	down	coding	346
TC13000530.hg.1	KATNAL1	NM_001014380	"Homo sapiens katanin p60 subunit A-like 1 (KATNAL1), transcript variant 2, mRNA."	RefSeq	6.51404	7.21511	-1.3347	-1.62571	0.158072	0.410773	down	coding	847
TC18000418.hg.1	OSBPL1A	NM_001242508	"Homo sapiens oxysterol binding protein-like 1A (OSBPL1A), transcript variant 3, mRNA."	RefSeq	6.80831	7.51136	-1.5197	-1.62794	0.110384	0.358763	down	coding	726
TC05000381.hg.1	PDE8B	NM_001029851	"Homo sapiens phosphodiesterase 8B (PDE8B), transcript variant 3, mRNA."	RefSeq	5.3213	6.02445	-1.41953	-1.62805	0.134474	0.410773	down	coding	845
TC04000282.hg.1	CWH43	NM_025087	"Homo sapiens cell wall biogenesis 43 C-terminal homolog (S. cerevisiae) (CWH43), mRNA."	RefSeq	3.51035	4.21392	-1.7799	-1.62853	0.064483	0.299667	down	coding	588
TC09001068.hg.1	GNE	NM_001128227	"Homo sapiens glucosamine (UDP-N-acetyl)-2-epimerase/N-acetylmannosamine kinase (GNE), transcript variant 1, mRNA."	RefSeq	7.18399	7.89117	-2.34654	-1.63261	0.019375	0.162575	down	coding	263
TC10001097.hg.1	DNAJC1	NM_022365	"Homo sapiens DnaJ (Hsp40) homolog, subfamily C, member 1 (DNAJC1), mRNA."	RefSeq	7.19026	7.89776	-3.01636	-1.63297	0.00496	0.078253	down	coding	90
TC06001828.hg.1	DST	NM_001723	"Homo sapiens dystonin (DST), transcript variant 1e, mRNA."	RefSeq	8.35484	9.06241	-2.25633	-1.63305	0.023568	0.20017	down	coding	345
TC12001350.hg.1	TMTC1	NM_001193451	"Homo sapiens transmembrane and tetratricopeptide repeat containing 1 (TMTC1), transcript variant 1, mRNA."	RefSeq	7.17141	7.88174	-1.27321	-1.63618	0.177361	0.410773	down	coding	841
TC0X000528.hg.1	MID2	NM_012216	"Homo sapiens midline 2 (MID2), transcript variant 1, mRNA."	RefSeq	7.10914	7.81955	-2.06763	-1.63627	0.035288	0.20017	down	coding	344
TC01001591.hg.1	C1orf21	NM_030806	"Homo sapiens chromosome 1 open reading frame 21 (C1orf21), mRNA."	RefSeq	6.73142	7.44232	-1.63762	-1.63682	0.086768	0.299667	down	coding	587
TC10001691.hg.1	RAB11FIP2	NM_014904	"Homo sapiens RAB11 family interacting protein 2 (class I) (RAB11FIP2), mRNA."	RefSeq	7.27314	7.98485	-2.2157	-1.63774	0.025707	0.20017	down	coding	343
TC05000681.hg.1	FBXL21	NM_012159	"Homo sapiens F-box and leucine-rich repeat protein 21 (gene/pseudogene) (FBXL21), mRNA."	RefSeq	3.25906	3.97097	-1.77438	-1.63797	0.065229	0.299667	down	coding	586
TC12000846.hg.1	ACACB	NM_001093	"Homo sapiens acetyl-CoA carboxylase beta (ACACB), mRNA."	RefSeq	7.34018	8.05288	-0.996109	-1.63886	0.288259	0.536176	down	coding	1143
TC01002564.hg.1	SCMH1	NM_001031694	"Homo sapiens sex comb on midleg homolog 1 (Drosophila) (SCMH1), transcript variant 1, mRNA."	RefSeq	7.31559	8.02879	-2.21645	-1.63944	0.025669	0.20017	down	coding	342
TC14000261.hg.1	C14orf28	NM_001017923	"Homo sapiens chromosome 14 open reading frame 28 (C14orf28), mRNA."	RefSeq	5.79563	6.50896	-1.39904	-1.63958	0.13995	0.410773	down	coding	840
TC12001282.hg.1	EPS8	NM_004447	"Homo sapiens epidermal growth factor receptor pathway substrate 8 (EPS8), mRNA."	RefSeq	8.22366	8.93815	-1.16628	-1.64089	0.215177	0.464647	down	coding	999
TC04001816.hg.1	UFSP2	NM_018359	"Homo sapiens UFM1-specific peptidase 2 (UFSP2), transcript variant 1, mRNA."	RefSeq	6.84112	7.55716	-2.10348	-1.64266	0.032718	0.20017	down	coding	341
TC11001059.hg.1	TMPRSS4	NM_001083947	"Homo sapiens transmembrane protease, serine 4 (TMPRSS4), transcript variant 3, mRNA."	RefSeq	6.05708	6.77323	-0.978505	-1.6428	0.296647	0.536176	down	coding	1139
TC02005000.hg.1	KLHL41	NM_006063	"Homo sapiens kelch-like family member 41 (KLHL41), mRNA."	RefSeq	3.73419	4.45099	-1.08115	-1.64354	0.249615	0.536176	down	coding	1138
TC01006324.hg.1	TMEM56	NM_001199679	"Homo sapiens transmembrane protein 56 (TMEM56), transcript variant 1, mRNA."	RefSeq	6.37006	7.08689	-1.95324	-1.64356	0.044918	0.235093	down	coding	454
TC15000578.hg.1	TPM1	NM_000366	"Homo sapiens tropomyosin 1 (alpha) (TPM1), transcript variant 5, mRNA."	RefSeq	8.59321	9.3101	-1.47855	-1.64363	0.119746	0.358763	down	coding	724
TC0X000474.hg.1	TMEM35	NM_021637	"Homo sapiens transmembrane protein 35 (TMEM35), mRNA."	RefSeq	5.42683	6.14561	-1.2836	-1.64579	0.173975	0.410773	down	coding	839
TC05001947.hg.1	ANXA6	NM_001155	"Homo sapiens annexin A6 (ANXA6), transcript variant 1, mRNA."	RefSeq	8.85434	9.57372	-1.08411	-1.64648	0.248376	0.536176	down	coding	1137
TC06000779.hg.1	NT5E	NM_001204813	"Homo sapiens 5'-nucleotidase, ecto (CD73) (NT5E), transcript variant 2, mRNA."	RefSeq	7.41279	8.1329	-1.57586	-1.64731	0.098405	0.358763	down	coding	723
TC09001058.hg.1	TPM2	NM_003289	"Homo sapiens tropomyosin 2 (beta) (TPM2), transcript variant 1, mRNA."	RefSeq	8.82649	9.54747	-1.17253	-1.6483	0.212875	0.464647	down	coding	997
TC10000986.hg.1	AKR1C2	NM_001135241	"Homo sapiens aldo-keto reductase family 1, member C2 (AKR1C2), transcript variant 3, mRNA."	RefSeq	6.71284	7.43385	-0.777424	-1.64834	0.40557	0.675583	down	coding	1319
TC08000452.hg.1	PREX2	NM_024870	"Homo sapiens phosphatidylinositol-3,4,5-trisphosphate-dependent Rac exchange factor 2 (PREX2), transcript variant 1, mRNA."	RefSeq	6.01079	6.7322	-1.66128	-1.6488	0.082686	0.299667	down	coding	584
TC02002136.hg.1	AFF3	NM_001025108	"Homo sapiens AF4/FMR2 family, member 3 (AFF3), transcript variant 2, mRNA."	RefSeq	6.46184	7.18329	-2.13602	-1.64884	0.030459	0.20017	down	coding	340
TC07003299.hg.1	CYP3A5	NM_000777	"Homo sapiens cytochrome P450, family 3, subfamily A, polypeptide 5 (CYP3A5), transcript variant 1, mRNA."	RefSeq	4.95462	5.67637	-1.12202	-1.64918	0.232643	0.464647	down	coding	996
TC01000918.hg.1	AMY2A	NM_000699	"Homo sapiens amylase, alpha 2A (pancreatic) (AMY2A), mRNA."	RefSeq	4.91284	5.63513	-2.4449	-1.64979	0.015738	0.162575	down	coding	261
TC17001540.hg.1	EZH1	NM_001991	"Homo sapiens enhancer of zeste homolog 1 (Drosophila) (EZH1), mRNA."	RefSeq	7.70683	8.43049	-2.12123	-1.65137	0.031494	0.20017	down	coding	339
TC08000209.hg.1	SCARA3	NM_016240	"Homo sapiens scavenger receptor class A, member 3 (SCARA3), transcript variant 1, mRNA."	RefSeq	7.77538	8.49914	-1.83255	-1.65148	0.057792	0.235093	down	coding	452
TC01002788.hg.1	CRYZ	NM_001130042	"Homo sapiens crystallin, zeta (quinone reductase) (CRYZ), transcript variant 1, mRNA."	RefSeq	6.11731	6.84206	-2.6023	-1.65262	0.011355	0.127134	down	coding	186
TC07001146.hg.1	THSD7A	NM_015204	"Homo sapiens thrombospondin, type I, domain containing 7A (THSD7A), mRNA."	RefSeq	5.34924	6.07436	-1.82595	-1.65303	0.058559	0.299667	down	coding	582
TC10000828.hg.1	NHLRC2	NM_198514	"Homo sapiens NHL repeat containing 2 (NHLRC2), mRNA."	RefSeq	8.08091	8.80702	-2.17854	-1.65416	0.027791	0.20017	down	coding	338
TC04000770.hg.1	TRIM2	NM_001130067	"Homo sapiens tripartite motif containing 2 (TRIM2), transcript variant 2, mRNA."	RefSeq	6.29183	7.01796	-4.66443	-1.6542	0.00029	0.03684	down	coding	27
TC15000410.hg.1	TMOD2	NM_001142885	"Homo sapiens tropomodulin 2 (neuronal) (TMOD2), transcript variant 2, mRNA."	RefSeq	6.79256	7.51888	-1.5595	-1.65441	0.101676	0.358763	down	coding	722
TC02002758.hg.1	IGFBP5	NM_000599	"Homo sapiens insulin-like growth factor binding protein 5 (IGFBP5), mRNA."	RefSeq	9.15347	9.88014	-1.35835	-1.65482	0.151264	0.410773	down	coding	837
TC01000592.hg.1	CYP4B1	NM_000779	"Homo sapiens cytochrome P450, family 4, subfamily B, polypeptide 1 (CYP4B1), transcript variant 2, mRNA."	RefSeq	6.32075	7.04744	-1.21501	-1.65484	0.1972	0.464647	down	coding	994
TC15002013.hg.1	TARSL2	NM_152334	"Homo sapiens threonyl-tRNA synthetase-like 2 (TARSL2), mRNA."	RefSeq	6.30108	7.03143	-3.00468	-1.65904	0.005085	0.078253	down	coding	89
TC01000314.hg.1	CLIC4	NM_013943	"Homo sapiens chloride intracellular channel 4 (CLIC4), nuclear gene encoding mitochondrial protein, mRNA."	RefSeq	9.6849	10.4156	-1.11194	-1.65939	0.236762	0.536176	down	coding	1134
TC0X001286.hg.1	AMOT	NM_001113490	"Homo sapiens angiomotin (AMOT), transcript variant 1, mRNA."	RefSeq	5.76291	6.4942	-4.25028	-1.66012	0.000498	0.03684	down	coding	26
TC17000490.hg.1	CASC3	NM_007359	"Homo sapiens cancer susceptibility candidate 3 (CASC3), mRNA."	RefSeq	8.53022	9.26173	-2.61887	-1.66037	0.010971	0.127134	down	coding	185
TC09000222.hg.1	ALDH1B1	NM_000692	"Homo sapiens aldehyde dehydrogenase 1 family, member B1 (ALDH1B1), nuclear gene encoding mitochondrial protein, mRNA."	RefSeq	7.94568	8.67798	-1.10804	-1.66128	0.238368	0.536176	down	coding	1132
TC20000088.hg.1	BTBD3	NM_014962	"Homo sapiens BTB (POZ) domain containing 3 (BTBD3), transcript variant 1, mRNA."	RefSeq	7.22137	7.95538	-3.26923	-1.66325	0.00297	0.078253	down	coding	88
TC04000868.hg.1	WDR17	NM_170710	"Homo sapiens WD repeat domain 17 (WDR17), transcript variant 1, mRNA."	RefSeq	3.98675	4.7212	-2.06105	-1.66376	0.035776	0.20017	down	coding	337
TC04001565.hg.1	PCDH18	NM_019035	"Homo sapiens protocadherin 18 (PCDH18), mRNA."	RefSeq	7.78668	8.52189	-1.37788	-1.66464	0.145705	0.410773	down	coding	836
TC10001410.hg.1	PPP3CB	NM_001142353	"Homo sapiens protein phosphatase 3, catalytic subunit, beta isozyme (PPP3CB), transcript variant 1, mRNA."	RefSeq	7.10448	7.84032	-1.96018	-1.66538	0.044293	0.235093	down	coding	451
TC0X000109.hg.1	PTCHD1	NM_173495	"Homo sapiens patched domain containing 1 (PTCHD1), mRNA."	RefSeq	6.06276	6.79871	-1.12638	-1.66548	0.230852	0.464647	down	coding	991
TC12001901.hg.1	NT5DC3	NM_001031701	"Homo sapiens 5'-nucleotidase domain containing 3 (NT5DC3), mRNA."	RefSeq	7.17606	7.91696	-0.868332	-1.67122	0.353734	0.59792	down	coding	1252
TC03000932.hg.1	NLGN1	NM_014932	"Homo sapiens neuroligin 1 (NLGN1), mRNA."	RefSeq	5.17085	5.91207	-1.33556	-1.67159	0.157818	0.410773	down	coding	835
TC19001178.hg.1	KANK2	NM_001136191	"Homo sapiens KN motif and ankyrin repeat domains 2 (KANK2), transcript variant 2, mRNA."	RefSeq	8.28293	9.02704	-1.50682	-1.67494	0.113289	0.358763	down	coding	720
TC01002717.hg.1	CYP2J2	NM_000775	"Homo sapiens cytochrome P450, family 2, subfamily J, polypeptide 2 (CYP2J2), mRNA."	RefSeq	4.91409	5.65911	-1.03867	-1.67599	0.268323	0.536176	down	coding	1128
TC09001059.hg.1	TLN1	NM_006289	"Homo sapiens talin 1 (TLN1), mRNA."	RefSeq	9.01975	9.76495	-1.34225	-1.67621	0.155866	0.410773	down	coding	834
TC05001664.hg.1	PJA2	NM_014819	"Homo sapiens praja ring finger 2, E3 ubiquitin protein ligase (PJA2), mRNA."	RefSeq	9.31547	10.0644	-1.96366	-1.68058	0.043976	0.235093	down	coding	449
TC15000229.hg.1	RYR3	NM_001036	"Homo sapiens ryanodine receptor 3 (RYR3), transcript variant 1, mRNA."	RefSeq	4.97395	5.72317	-1.77254	-1.68089	0.065495	0.299667	down	coding	580
TC12001792.hg.1	KITLG	NM_000899	"Homo sapiens KIT ligand (KITLG), transcript variant b, mRNA."	RefSeq	6.64	7.38973	-1.54771	-1.68147	0.104209	0.358763	down	coding	718
TC15000322.hg.1	STARD9	NM_020759	"Homo sapiens StAR-related lipid transfer (START) domain containing 9 (STARD9), mRNA."	RefSeq	6.26425	7.015	-1.86037	-1.68267	0.054579	0.235093	down	coding	448
TC16000948.hg.1	CDR2	NM_001802	"Homo sapiens cerebellar degeneration-related protein 2, 62kDa (CDR2), mRNA."	RefSeq	7.83953	8.59069	-2.49524	-1.68314	0.014173	0.127134	down	coding	184
TC14001434.hg.1	RPS6KA5	NM_004755	"Homo sapiens ribosomal protein S6 kinase, 90kDa, polypeptide 5 (RPS6KA5), transcript variant 1, mRNA."	RefSeq	6.69754	7.44916	-1.86686	-1.68368	0.053828	0.235093	down	coding	447
TC14001461.hg.1	ASB2	NM_001202429	"Homo sapiens ankyrin repeat and SOCS box containing 2 (ASB2), transcript variant 1, mRNA."	RefSeq	6.26257	7.01472	-1.74302	-1.68429	0.069667	0.299667	down	coding	579
TC11001049.hg.1	TAGLN	NM_001001522	"Homo sapiens transgelin (TAGLN), transcript variant 1, mRNA."	RefSeq	9.04125	9.79346	-1.17273	-1.68437	0.212784	0.464647	down	coding	985
TC08001022.hg.1	CSGALNACT1	NM_018371	"Homo sapiens chondroitin sulfate N-acetylgalactosaminyltransferase 1 (CSGALNACT1), transcript variant 2, mRNA."	RefSeq	6.52471	7.27729	-2.17895	-1.6848	0.027765	0.20017	down	coding	336
TC16000125.hg.1	CLUAP1	NM_015041	"Homo sapiens clusterin associated protein 1 (CLUAP1), transcript variant 1, mRNA."	RefSeq	6.77584	7.52901	-2.37353	-1.68549	0.018303	0.162575	down	coding	260
TC11001910.hg.1	PYGM	NM_001164716	"Homo sapiens phosphorylase, glycogen, muscle (PYGM), transcript variant 2, mRNA."	RefSeq	6.66375	7.41888	-1.57721	-1.68779	0.098169	0.358763	down	coding	717
TC12000060.hg.1	CCND2	NM_001759	"Homo sapiens cyclin D2 (CCND2), mRNA."	RefSeq	8.94928	9.70458	-1.26998	-1.68798	0.178401	0.410773	down	coding	833
TC10001420.hg.1	CAMK2G	NM_001204492	"Homo sapiens calcium/calmodulin-dependent protein kinase II gamma (CAMK2G), transcript variant 7, mRNA."	RefSeq	7.67717	8.43347	-2.17573	-1.68915	0.027981	0.20017	down	coding	335
TC01001361.hg.1	ATP1A2	NM_000702	"Homo sapiens ATPase, Na+/K+ transporting, alpha 2 polypeptide (ATP1A2), mRNA."	RefSeq	6.55759	7.31455	-1.3334	-1.68993	0.158442	0.410773	down	coding	832
TC12001976.hg.1	TMEM116	NM_001193453	"Homo sapiens transmembrane protein 116 (TMEM116), transcript variant 2, mRNA."	RefSeq	6.0314	6.7896	-2.01336	-1.69139	0.039544	0.235093	down	coding	446
TC16000897.hg.1	KIAA0430	NM_001184998	"Homo sapiens KIAA0430 (KIAA0430), transcript variant 2, mRNA."	RefSeq	8.38985	9.14808	-3.45415	-1.69141	0.002093	0.059485	down	coding	52
TC09001070.hg.1	RNF38	NM_022781	"Homo sapiens ring finger protein 38 (RNF38), transcript variant 1, mRNA."	RefSeq	8.09749	8.85709	-2.14726	-1.69302	0.029737	0.20017	down	coding	334
TC06001962.hg.1	FAXC	NM_032511	"Homo sapiens failed axon connections homolog (Drosophila) (FAXC), mRNA."	RefSeq	6.70151	7.46297	-1.23362	-1.69521	0.190695	0.464647	down	coding	981
TC10000483.hg.1	KAT6B	NM_012330	"Homo sapiens K(lysine) acetyltransferase 6B (KAT6B), transcript variant 1, mRNA."	RefSeq	7.68434	8.44596	-2.13067	-1.69539	0.030819	0.20017	down	coding	333
TC16000190.hg.1	C16orf45	NM_033201	"Homo sapiens chromosome 16 open reading frame 45 (C16orf45), transcript variant 1, mRNA."	RefSeq	7.4499	8.21217	-2.04124	-1.69615	0.037276	0.235093	down	coding	445
TC0X000948.hg.1	TMEM47	NM_031442	"Homo sapiens transmembrane protein 47 (TMEM47), mRNA."	RefSeq	7.56607	8.32856	-1.44117	-1.69641	0.129016	0.358763	down	coding	715
TC05000721.hg.1	IGIP	NM_001007189	"Homo sapiens IgA-inducing protein homolog (Bos taurus) (IGIP), mRNA."	RefSeq	5.63794	6.40061	-2.29852	-1.69663	0.021499	0.162575	down	coding	259
TC02001034.hg.1	ZAK	NM_016653	"Homo sapiens sterile alpha motif and leucine zipper containing kinase AZK (ZAK), transcript variant 1, mRNA."	RefSeq	7.43368	8.19778	-1.50852	-1.69831	0.112899	0.358763	down	coding	714
TC16000488.hg.1	CX3CL1	NM_002996	"Homo sapiens chemokine (C-X3-C motif) ligand 1 (CX3CL1), mRNA."	RefSeq	7.41344	8.17861	-2.19592	-1.69957	0.026811	0.20017	down	coding	332
TC04000480.hg.1	PKD2	NM_000297	"Homo sapiens polycystic kidney disease 2 (autosomal dominant) (PKD2), mRNA."	RefSeq	7.36594	8.1336	-2.12221	-1.7025	0.031422	0.20017	down	coding	331
TC01000921.hg.1	AMY1B	NM_001008218	"Homo sapiens amylase, alpha 1B (salivary) (AMY1B), mRNA."	RefSeq	5.91898	6.68679	-2.42609	-1.70269	0.016353	0.162575	down	coding	258
TC17001722.hg.1	VEZF1	NM_007146	"Homo sapiens vascular endothelial zinc finger 1 (VEZF1), mRNA."	RefSeq	8.24043	9.01003	-2.9893	-1.70479	0.005248	0.078253	down	coding	87
TC20000944.hg.1	ATP9A	NM_006045	"Homo sapiens ATPase, class II, type 9A (ATP9A), mRNA."	RefSeq	7.07657	7.84671	-3.52353	-1.70543	0.00182	0.059485	down	coding	51
TC20000130.hg.1	SLC24A3	NM_020689	"Homo sapiens solute carrier family 24 (sodium/potassium/calcium exchanger), member 3 (SLC24A3), mRNA."	RefSeq	6.71781	7.48796	-2.35511	-1.70544	0.018996	0.162575	down	coding	257
TC16001225.hg.1	NQO1	NM_000903	"Homo sapiens NAD(P)H dehydrogenase, quinone 1 (NQO1), transcript variant 1, mRNA."	RefSeq	7.39015	8.16035	-1.61845	-1.70552	0.090225	0.299667	down	coding	578
TC06002196.hg.1	FBXO30	NM_032145	"Homo sapiens F-box protein 30 (FBXO30), mRNA."	RefSeq	8.62164	9.3921	-1.96491	-1.70582	0.043872	0.235093	down	coding	444
TC07001514.hg.1	GTF2IRD2	NM_173537	"Homo sapiens GTF2I repeat domain containing 2 (GTF2IRD2), mRNA."	RefSeq	7.10419	7.87472	-4.23868	-1.7059	0.000506	0.03684	down	coding	25
TC14000988.hg.1	NOVA1	NM_002515	"Homo sapiens neuro-oncological ventral antigen 1 (NOVA1), transcript variant 1, mRNA."	RefSeq	5.80276	6.57498	-1.86131	-1.7079	0.054485	0.235093	down	coding	443
TC0X001278.hg.1	CHRDL1	NM_001143981	"Homo sapiens chordin-like 1 (CHRDL1), transcript variant 1, mRNA."	RefSeq	7.03523	7.80908	-0.634578	-1.70983	0.495568	0.724491	down	coding	1333
TC02001835.hg.1	NRXN1	NM_001135659	"Homo sapiens neurexin 1 (NRXN1), transcript variant alpha2, mRNA."	RefSeq	5.29676	6.07081	-2.28198	-1.71006	0.022324	0.162575	down	coding	256
TC07001256.hg.1	PDE1C	NM_001191056	"Homo sapiens phosphodiesterase 1C, calmodulin-dependent 70kDa (PDE1C), transcript variant 1, mRNA."	RefSeq	6.12796	6.90283	-1.21954	-1.71103	0.195595	0.464647	down	coding	972
TC10001195.hg.1	ZNF33B	NM_006955	"Homo sapiens zinc finger protein 33B (ZNF33B), mRNA."	RefSeq	6.1318	6.90716	-4.28261	-1.71162	0.000469	0.03684	down	coding	24
TC06001771.hg.1	RCAN2	NM_001251973	"Homo sapiens regulator of calcineurin 2 (RCAN2), transcript variant 3, mRNA."	RefSeq	7.54711	8.32333	-1.15714	-1.71265	0.218737	0.464647	down	coding	971
TC0X001370.hg.1	MBNL3	NM_001170701	"Homo sapiens muscleblind-like splicing regulator 3 (MBNL3), transcript variant 3, mRNA."	RefSeq	7.331	8.10943	-2.35613	-1.71526	0.018949	0.162575	down	coding	255
TC01000639.hg.1	ZFYVE9	NM_007323	"[retired] Homo sapiens zinc finger, FYVE domain containing 9 (ZFYVE9), transcript variant 2, mRNA."	RefSeq	6.52636	7.30487	-2.12148	-1.71537	0.031478	0.20017	down	coding	330
TC12001307.hg.1	SOX5	NM_006940	"Homo sapiens SRY (sex determining region Y)-box 5 (SOX5), transcript variant 1, mRNA."	RefSeq	5.82171	6.60419	-3.05466	-1.72008	0.004576	0.078253	down	coding	86
TC01000580.hg.1	TSPAN1	NM_005727	"Homo sapiens tetraspanin 1 (TSPAN1), mRNA."	RefSeq	6.64096	7.42471	-0.792451	-1.7216	0.396653	0.675583	down	coding	1316
TC17001311.hg.1	FLOT2	NM_004475	"Homo sapiens flotillin 2 (FLOT2), mRNA."	RefSeq	7.40704	8.19083	-3.38455	-1.72166	0.00238	0.078253	down	coding	85
TC15000431.hg.1	C15orf65	NM_001198784	"Homo sapiens uncharacterized LOC145788 (FLJ27352), mRNA."	RefSeq	3.95809	4.74195	-2.64875	-1.72173	0.010335	0.127134	down	coding	182
TC02000925.hg.1	MBD5	NM_018328	"Homo sapiens methyl-CpG binding domain protein 5 (MBD5), mRNA."	RefSeq	7.01019	7.79416	-2.63796	-1.72186	0.010564	0.127134	down	coding	181
TC0X002321.hg.1	TCEAL1	NM_001006639	"Homo sapiens transcription elongation factor A (SII)-like 1 (TCEAL1), transcript variant 2, mRNA."	RefSeq	7.79467	8.58141	-1.74786	-1.72517	0.068952	0.299667	down	coding	576
TC12001429.hg.1	SLC38A4	NM_001143824	"Homo sapiens solute carrier family 38, member 4 (SLC38A4), transcript variant 2, mRNA."	RefSeq	3.57202	4.35979	-1.1747	-1.7264	0.211998	0.464647	down	coding	968
TC06002281.hg.1	LPA	NM_005577	"Homo sapiens lipoprotein, Lp(a) (LPA), mRNA."	RefSeq	4.79417	5.58274	-2.05368	-1.72737	0.036318	0.20017	down	coding	329
TC11000924.hg.1	AMOTL1	NM_130847	"Homo sapiens angiomotin like 1 (AMOTL1), mRNA."	RefSeq	8.48128	9.2704	-1.76137	-1.72803	0.067043	0.299667	down	coding	574
TC11002220.hg.1	PGR	NM_000926	"Homo sapiens progesterone receptor (PGR), transcript variant 2, mRNA."	RefSeq	4.31803	5.10817	-3.6515	-1.72924	0.001424	0.059485	down	coding	50
TC0Y000052.hg.1	USP9Y	NM_004654	"Homo sapiens ubiquitin specific peptidase 9, Y-linked (USP9Y), mRNA."	RefSeq	6.83812	7.62833	-2.09036	-1.72932	0.033583	0.20017	down	coding	328
TC12000272.hg.1	KLHL42	NM_020782	"Homo sapiens kelch-like family member 42 (KLHL42), mRNA."	RefSeq	7.96232	8.7543	-1.6098	-1.73146	0.091843	0.358763	down	coding	711
TC20000139.hg.1	PLK1S1	NM_001163022	"Homo sapiens polo-like kinase 1 substrate 1 (PLK1S1), transcript variant 2, mRNA."	RefSeq	6.50124	7.29339	-2.2765	-1.73165	0.022585	0.162575	down	coding	254
TC16000303.hg.1	CCDC101	NM_138414	"Homo sapiens coiled-coil domain containing 101 (CCDC101), mRNA."	RefSeq	7.11417	7.90712	-3.85193	-1.73263	0.001001	0.04912	down	coding	35
TC02001185.hg.1	FZD7	NM_003507	"Homo sapiens frizzled family receptor 7 (FZD7), mRNA."	RefSeq	6.70502	7.49997	-1.98099	-1.73501	0.0424	0.235093	down	coding	440
TC04001659.hg.1	DCHS2	NM_017639	"Homo sapiens dachsous 2 (Drosophila) (DCHS2), transcript variant 1, mRNA."	RefSeq	4.33093	5.12621	-2.08449	-1.73542	0.034031	0.20017	down	coding	327
TC10000609.hg.1	BMPR1A	NM_004329	"Homo sapiens bone morphogenetic protein receptor, type IA (BMPR1A), mRNA."	RefSeq	8.30571	9.10301	-1.53124	-1.73784	0.107795	0.358763	down	coding	710
TC01002864.hg.1	TGFBR3	NM_001195683	"Homo sapiens transforming growth factor, beta receptor III (TGFBR3), transcript variant 2, mRNA."	RefSeq	8.41745	9.2157	-1.80697	-1.73899	0.060857	0.299667	down	coding	573
TC04001366.hg.1	SPARCL1	NM_001128310	"Homo sapiens SPARC-like 1 (hevin) (SPARCL1), transcript variant 1, mRNA."	RefSeq	9.77261	10.5715	-1.10492	-1.73973	0.239681	0.536176	down	coding	1117
TC08001408.hg.1	TMEM55A	NM_018710	"Homo sapiens transmembrane protein 55A (TMEM55A), mRNA."	RefSeq	5.61619	6.41517	-1.73863	-1.73986	0.070331	0.299667	down	coding	572
TC04000158.hg.1	SLIT2	NM_004787	"Homo sapiens slit homolog 2 (Drosophila) (SLIT2), mRNA."	RefSeq	6.86819	7.66722	-1.05045	-1.73994	0.263073	0.536176	down	coding	1116
TC11000954.hg.1	YAP1	NM_001130145	"Homo sapiens Yes-associated protein 1 (YAP1), transcript variant 1, mRNA."	RefSeq	8.15552	8.95588	-2.17747	-1.74153	0.027863	0.20017	down	coding	326
TC07000125.hg.1	ITGB8	NM_002214	"Homo sapiens integrin, beta 8 (ITGB8), mRNA."	RefSeq	6.56735	7.36818	-1.47512	-1.7421	0.120537	0.358763	down	coding	709
TC05000958.hg.1	CREBRF	NM_001168393	"Homo sapiens CREB3 regulatory factor (CREBRF), transcript variant 2, mRNA."	RefSeq	7.21188	8.01275	-1.68614	-1.74214	0.078419	0.299667	down	coding	571
TC17001927.hg.1	RBFOX3	NM_001082575	"Homo sapiens RNA binding protein, fox-1 homolog (C. elegans) 3 (RBFOX3), mRNA."	RefSeq	6.82092	7.62183	-1.5641	-1.74221	0.100759	0.358763	down	coding	708
TC02001746.hg.1	CDC42EP3	NM_006449	"Homo sapiens CDC42 effector protein (Rho GTPase binding) 3 (CDC42EP3), transcript variant 1, mRNA."	RefSeq	6.70082	7.50396	-1.57079	-1.74489	0.099431	0.358763	down	coding	707
TC14000067.hg.1	ANG	NM_001145	"Homo sapiens angiogenin, ribonuclease, RNase A family, 5 (ANG), transcript variant 1, mRNA."	RefSeq	6.625	7.4285	-2.24899	-1.74533	0.023966	0.20017	down	coding	325
TC21000180.hg.1	PCP4	NM_006198	"Homo sapiens Purkinje cell protein 4 (PCP4), mRNA."	RefSeq	7.07261	7.87621	-1.08268	-1.74546	0.248993	0.536176	down	coding	1113
TC19000235.hg.1	NFIX	NM_002501	"Homo sapiens nuclear factor I/X (CCAAT-binding transcription factor) (NFIX), transcript variant 2, mRNA."	RefSeq	8.48035	9.28477	-1.83752	-1.74643	0.057205	0.235093	down	coding	439
TC18000033.hg.1	ARHGAP28	NM_001010000	"Homo sapiens Rho GTPase activating protein 28 (ARHGAP28), mRNA."	RefSeq	5.29967	6.10451	-2.67647	-1.74696	0.009775	0.127134	down	coding	178
TC01000883.hg.1	PTBP2	NM_021190	"Homo sapiens polypyrimidine tract binding protein 2 (PTBP2), mRNA."	RefSeq	7.30792	8.11313	-1.53424	-1.7474	0.107111	0.358763	down	coding	706
TC06002043.hg.1	FRK	NM_002031	"Homo sapiens fyn-related kinase (FRK), mRNA."	RefSeq	6.13282	6.94095	-1.21849	-1.75094	0.195965	0.464647	down	coding	959
TC09001683.hg.1	ABO	NM_020469	"Homo sapiens ABO blood group (transferase A, alpha 1-3-N-acetylgalactosaminyltransferase; transferase B, alpha 1-3-galactosyltransferase) (ABO), mRNA."	RefSeq	5.63996	6.44905	-1.36006	-1.7521	0.150779	0.410773	down	coding	825
TC15001471.hg.1	NEDD4	NM_006154	"Homo sapiens neural precursor cell expressed, developmentally down-regulated 4, E3 ubiquitin protein ligase (NEDD4), transcript variant 1, mRNA."	RefSeq	6.42798	7.24032	-2.29757	-1.75606	0.021543	0.162575	down	coding	252
TC10001271.hg.1	VSTM4	NM_001031746	"Homo sapiens V-set and transmembrane domain containing 4 (VSTM4), transcript variant 1, mRNA."	RefSeq	6.17344	6.98744	-2.12674	-1.75808	0.03109	0.20017	down	coding	324
TC11001064.hg.1	KMT2A	NM_001197104	"Homo sapiens myeloid/lymphoid or mixed-lineage leukemia (trithorax homolog, Drosophila) (MLL), transcript variant 1, mRNA."	RefSeq	8.46701	9.28135	-2.53521	-1.75849	0.013017	0.127134	down	coding	177
TC09000731.hg.1	NCS1	NM_014286	"Homo sapiens neuronal calcium sensor 1 (NCS1), transcript variant 1, mRNA."	RefSeq	7.689	8.50517	-1.40781	-1.76073	0.137584	0.410773	down	coding	824
TC16000260.hg.1	PRKCB	NM_002738	"Homo sapiens protein kinase C, beta (PRKCB), transcript variant 2, mRNA."	RefSeq	6.67923	7.49601	-1.88056	-1.76146	0.052291	0.235093	down	coding	438
TC01002701.hg.1	PPAP2B	NM_003713	"Homo sapiens phosphatidic acid phosphatase type 2B (PPAP2B), mRNA."	RefSeq	8.44685	9.2661	-1.64385	-1.76449	0.085699	0.299667	down	coding	570
TC20000194.hg.1	ID1	NM_002165	"Homo sapiens inhibitor of DNA binding 1, dominant negative helix-loop-helix protein (ID1), transcript variant 1, mRNA."	RefSeq	8.13236	8.95238	-0.93166	-1.76544	0.319957	0.59792	down	coding	1234
TC21000345.hg.1	ADAMTS1	NM_006988	"Homo sapiens ADAM metallopeptidase with thrombospondin type 1 motif, 1 (ADAMTS1), mRNA."	RefSeq	8.31261	9.13473	-1.00602	-1.768	0.283458	0.536176	down	coding	1108
TC09001366.hg.1	PTCH1	NM_000264	"Homo sapiens patched 1 (PTCH1), transcript variant 1b, mRNA."	RefSeq	6.78733	7.61015	-2.9128	-1.76886	0.006077	0.10131	down	coding	134
TC03001038.hg.1	LPP	NM_005578	"Homo sapiens LIM domain containing preferred translocation partner in lipoma (LPP), transcript variant 1, mRNA."	RefSeq	9.08019	9.90377	-1.44857	-1.7698	0.127131	0.358763	down	coding	704
TC06002058.hg.1	CEP85L	NM_001042475	"Homo sapiens centrosomal protein 85kDa-like (CEP85L), transcript variant 1, mRNA."	RefSeq	5.65032	6.47403	-3.61775	-1.76995	0.001525	0.059485	down	coding	49
TC0X000644.hg.1	SMIM10	NM_001163438	"Homo sapiens small integral membrane protein 10 (SMIM10), mRNA."	RefSeq	6.54569	7.3718	-1.67956	-1.7729	0.07949	0.299667	down	coding	568
TC21000077.hg.1	JAM2	NM_021219	"Homo sapiens junctional adhesion molecule 2 (JAM2), transcript variant 1, mRNA."	RefSeq	6.58935	7.41607	-1.7411	-1.77365	0.069966	0.299667	down	coding	567
TC02000386.hg.1	MEIS1	NM_002398	"Homo sapiens Meis homeobox 1 (MEIS1), mRNA."	RefSeq	7.07595	7.90291	-2.45774	-1.77395	0.015299	0.162575	down	coding	251
TC05001389.hg.1	PDE4D	NM_001104631	"Homo sapiens phosphodiesterase 4D, cAMP-specific (PDE4D), transcript variant 1, mRNA."	RefSeq	6.54109	7.36879	-1.80357	-1.77485	0.061294	0.299667	down	coding	566
TC02001205.hg.1	PARD3B	NM_057177	"Homo sapiens par-3 partitioning defective 3 homolog B (C. elegans) (PARD3B), transcript variant c, mRNA."	RefSeq	6.40534	7.23465	-1.8762	-1.77684	0.052783	0.235093	down	coding	436
TC0X001226.hg.1	ZMAT1	NM_001011657	"Homo sapiens zinc finger, matrin-type 1 (ZMAT1), transcript variant 1, mRNA."	RefSeq	5.30433	6.13482	-2.46779	-1.77829	0.015	0.162575	down	coding	250
TC06000126.hg.1	ID4	NM_001546	"Homo sapiens inhibitor of DNA binding 4, dominant negative helix-loop-helix protein (ID4), mRNA."	RefSeq	7.59845	8.42926	-1.61762	-1.77868	0.090379	0.299667	down	coding	565
TC05000389.hg.1	JMY	NM_152405	"Homo sapiens junction mediating and regulatory protein, p53 cofactor (JMY), mRNA."	RefSeq	7.22744	8.05867	-1.99061	-1.7792	0.04154	0.235093	down	coding	434
TC06000684.hg.1	BAG2	NM_004282	"Homo sapiens BCL2-associated athanogene 2 (BAG2), mRNA."	RefSeq	8.13787	8.9692	-1.11727	-1.77932	0.234616	0.464647	down	coding	954
TC12001094.hg.1	DCP1B	NM_152640	"Homo sapiens DCP1 decapping enzyme homolog B (S. cerevisiae) (DCP1B), mRNA."	RefSeq	6.36172	7.19325	-2.25107	-1.77957	0.023846	0.20017	down	coding	323
TC02001576.hg.1	ROCK2	NM_004850	"Homo sapiens Rho-associated, coiled-coil containing protein kinase 2 (ROCK2), mRNA."	RefSeq	8.38083	9.21309	-1.89066	-1.78048	0.051185	0.235093	down	coding	433
TC08001413.hg.1	RUNX1T1	NM_001198625	"Homo sapiens runt-related transcription factor 1; translocated to, 1 (cyclin D-related) (RUNX1T1), transcript variant 5, mRNA."	RefSeq	6.05092	6.88427	-1.89959	-1.78182	0.050259	0.235093	down	coding	432
TC11001505.hg.1	MUC15	NM_001135091	"Homo sapiens mucin 15, cell surface associated (MUC15), transcript variant 1, mRNA."	RefSeq	3.08289	3.91675	-1.50142	-1.78245	0.114476	0.358763	down	coding	703
TC03000620.hg.1	STXBP5L	NM_014980	"Homo sapiens syntaxin binding protein 5-like (STXBP5L), mRNA."	RefSeq	4.54721	5.38183	-1.22845	-1.78339	0.192468	0.464647	down	coding	951
TC06000935.hg.1	PLN	NM_002667	"Homo sapiens phospholamban (PLN), mRNA."	RefSeq	7.651	8.48784	-0.625164	-1.78613	0.501827	0.724491	down	coding	1332
TC0X001092.hg.1	ARHGEF9	NM_001173479	"Homo sapiens Cdc42 guanine nucleotide exchange factor (GEF) 9 (ARHGEF9), transcript variant 2, mRNA."	RefSeq	7.35338	8.19047	-1.74262	-1.78645	0.069726	0.299667	down	coding	564
TC11000201.hg.1	PARVA	NM_018222	"Homo sapiens parvin, alpha (PARVA), mRNA."	RefSeq	9.07875	9.91662	-1.53857	-1.7874	0.106195	0.358763	down	coding	700
TC16001128.hg.1	CES1	NM_001025194	"Homo sapiens carboxylesterase 1 (CES1), transcript variant 2, mRNA."	RefSeq	7.3744	8.21249	-1.25118	-1.78769	0.184663	0.464647	down	coding	950
TC14001223.hg.1	GPX2	NM_002083	"Homo sapiens glutathione peroxidase 2 (gastrointestinal) (GPX2), transcript variant 1, mRNA."	RefSeq	6.51603	7.35596	-1.02783	-1.78996	0.273299	0.536176	down	coding	1099
TC06000710.hg.1	BAI3	NM_001704	"Homo sapiens brain-specific angiogenesis inhibitor 3 (BAI3), mRNA."	RefSeq	4.81595	5.65624	-1.51985	-1.79041	0.110342	0.358763	down	coding	699
TC19001721.hg.1	RRAS	NM_006270	"Homo sapiens related RAS viral (r-ras) oncogene homolog (RRAS), mRNA."	RefSeq	8.33927	9.17973	-1.54667	-1.79062	0.104431	0.358763	down	coding	697
TC18000094.hg.1	GATA6	NM_005257	"Homo sapiens GATA binding protein 6 (GATA6), mRNA."	RefSeq	7.41333	8.25517	-1.41995	-1.79233	0.134372	0.410773	down	coding	821
TC02002484.hg.1	FIGN	NM_018086	"Homo sapiens fidgetin (FIGN), mRNA."	RefSeq	5.56663	6.40988	-1.48676	-1.79408	0.117815	0.358763	down	coding	696
TC01000979.hg.1	RAP1A	NM_001010935	"Homo sapiens RAP1A, member of RAS oncogene family (RAP1A), transcript variant 1, mRNA."	RefSeq	7.94389	8.78772	-1.58679	-1.79481	0.096289	0.358763	down	coding	695
TC11001434.hg.1	BTBD10	NM_032320	"Homo sapiens BTB (POZ) domain containing 10 (BTBD10), mRNA."	RefSeq	6.6536	7.50251	-2.59617	-1.80114	0.011508	0.127134	down	coding	176
TC03001670.hg.1	ZBTB20	NM_001164342	"Homo sapiens zinc finger and BTB domain containing 20 (ZBTB20), transcript variant 1, mRNA."	RefSeq	6.64094	7.49125	-3.04461	-1.80289	0.004662	0.078253	down	coding	84
TC14000277.hg.1	KLHDC1	NM_172193	"Homo sapiens kelch domain containing 1 (KLHDC1), mRNA."	RefSeq	5.77576	6.6278	-2.76703	-1.80505	0.008176	0.10131	down	coding	133
TC12001663.hg.1	DPY19L2	NM_173812	"Homo sapiens dpy-19-like 2 (C. elegans) (DPY19L2), mRNA."	RefSeq	4.89404	5.74709	-1.97311	-1.80632	0.04311	0.235093	down	coding	431
TC09000920.hg.1	FREM1	NM_144966	"Homo sapiens FRAS1 related extracellular matrix 1 (FREM1), transcript variant 1, mRNA."	RefSeq	4.96889	5.826	-2.28919	-1.8114	0.021978	0.162575	down	coding	247
TC13000483.hg.1	SACS	NM_014363	"Homo sapiens spastic ataxia of Charlevoix-Saguenay (sacsin) (SACS), mRNA."	RefSeq	6.74931	7.6067	-1.28113	-1.81175	0.174783	0.410773	down	coding	818
TC11000963.hg.1	DYNC2H1	NM_001377	"Homo sapiens dynein, cytoplasmic 2, heavy chain 1 (DYNC2H1), transcript variant 1, mRNA."	RefSeq	5.93949	6.79797	-3.19112	-1.81313	0.003486	0.078253	down	coding	83
TC19001453.hg.1	HSPB6	NM_144617	"Homo sapiens heat shock protein, alpha-crystallin-related, B6 (HSPB6), mRNA."	RefSeq	9.12101	9.98014	-0.983723	-1.81394	0.294161	0.536176	down	coding	1095
TC18000160.hg.1	SETBP1	NM_015559	"Homo sapiens SET binding protein 1 (SETBP1), transcript variant 1, mRNA."	RefSeq	6.78916	7.64914	-1.58558	-1.81502	0.096524	0.358763	down	coding	694
TC08001248.hg.1	TOX	NM_014729	"Homo sapiens thymocyte selection-associated high mobility group box (TOX), mRNA."	RefSeq	6.29211	7.15238	-2.13042	-1.81538	0.030837	0.20017	down	coding	321
TC04001395.hg.1	UNC5C	NM_003728	"Homo sapiens unc-5 homolog C (C. elegans) (UNC5C), mRNA."	RefSeq	5.5688	6.43081	-2.00501	-1.81757	0.040268	0.235093	down	coding	429
TC05000387.hg.1	BHMT	NM_001713	"Homo sapiens betaine--homocysteine S-methyltransferase (BHMT), mRNA."	RefSeq	4.65936	5.52279	-1.34505	-1.81936	0.155053	0.410773	down	coding	817
TC02001753.hg.1	ATL2	NM_001135673	"Homo sapiens atlastin GTPase 2 (ATL2), transcript variant 2, mRNA."	RefSeq	7.2551	8.11876	-2.02135	-1.81964	0.038883	0.235093	down	coding	428
TC10000138.hg.1	CACNB2	NM_000724	"Homo sapiens calcium channel, voltage-dependent, beta 2 subunit (CACNB2), transcript variant 1, mRNA."	RefSeq	6.79229	7.65709	-1.24058	-1.82109	0.188281	0.464647	down	coding	939
TC07001568.hg.1	SEMA3A	NM_006080	"Homo sapiens sema domain, immunoglobulin domain (Ig), short basic domain, secreted, (semaphorin) 3A (SEMA3A), mRNA."	RefSeq	6.97251	7.83753	-1.23602	-1.82138	0.189863	0.464647	down	coding	938
TC17001825.hg.1	ABCA8	NM_007168	"Homo sapiens ATP-binding cassette, sub-family A (ABC1), member 8 (ABCA8), mRNA."	RefSeq	6.17158	7.03913	-1.19794	-1.82457	0.20335	0.464647	down	coding	937
TC06002238.hg.1	SYNE1	NM_182961	"Homo sapiens spectrin repeat containing, nuclear envelope 1 (SYNE1), transcript variant 1, mRNA."	RefSeq	6.32612	7.19389	-1.82537	-1.82484	0.058646	0.299667	down	coding	562
TC06002090.hg.1	SOGA3	NM_001012279	"Homo sapiens SOGA family member 3 (SOGA3), mRNA."	RefSeq	5.3305	6.19919	-1.60081	-1.826	0.093583	0.358763	down	coding	693
TC01003491.hg.1	DPT	NM_001937	"Homo sapiens dermatopontin (DPT), mRNA."	RefSeq	6.37007	7.24027	-1.0002	-1.82792	0.286284	0.536176	down	coding	1093
TC14001538.hg.1	CKB	NM_001823	"Homo sapiens creatine kinase, brain (CKB), mRNA."	RefSeq	8.49688	9.36752	-1.667	-1.82848	0.081689	0.299667	down	coding	561
TC04001280.hg.1	RASSF6	NM_177532	"Homo sapiens Ras association (RalGDS/AF-6) domain family member 6 (RASSF6), transcript variant 1, mRNA."	RefSeq	4.19024	5.06136	-1.18032	-1.82909	0.209832	0.464647	down	coding	935
TC10001647.hg.1	SORCS1	NM_001013031	"Homo sapiens sortilin-related VPS10 domain containing receptor 1 (SORCS1), transcript variant 2, mRNA."	RefSeq	4.70206	5.57553	-3.93603	-1.83206	0.00086	0.04912	down	coding	34
TC01003768.hg.1	PIGR	NM_002644	"Homo sapiens polymeric immunoglobulin receptor (PIGR), mRNA."	RefSeq	5.83215	6.70649	-1.44826	-1.83317	0.127207	0.358763	down	coding	692
TC03001525.hg.1	PRICKLE2	NM_198859	"Homo sapiens prickle homolog 2 (Drosophila) (PRICKLE2), mRNA."	RefSeq	7.30939	8.18386	-1.55793	-1.83334	0.102033	0.358763	down	coding	691
TC16000036.hg.1	CACNA1H	NM_001005407	"Homo sapiens calcium channel, voltage-dependent, T type, alpha 1H subunit (CACNA1H), transcript variant 2, mRNA."	RefSeq	7.58409	8.46103	-1.7618	-1.83647	0.066973	0.299667	down	coding	558
TC12001766.hg.1	PPP1R12A	NM_001143885	"Homo sapiens protein phosphatase 1, regulatory subunit 12A (PPP1R12A), transcript variant 2, mRNA."	RefSeq	9.19866	10.0768	-1.63704	-1.83796	0.086887	0.299667	down	coding	557
TC03001862.hg.1	SLC9A9	NM_173653	"Homo sapiens solute carrier family 9, subfamily A (NHE9, cation proton antiporter 9), member 9 (SLC9A9), mRNA."	RefSeq	6.98294	7.8611	-1.76486	-1.83803	0.066546	0.299667	down	coding	556
TC0X000579.hg.1	LONRF3	NM_001031855	"Homo sapiens LON peptidase N-terminal domain and ring finger 3 (LONRF3), transcript variant 1, mRNA."	RefSeq	5.65227	6.53048	-2.50686	-1.8381	0.013812	0.127134	down	coding	175
TC02001305.hg.1	PLCD4	NM_032726	"Homo sapiens phospholipase C, delta 4 (PLCD4), mRNA."	RefSeq	5.84603	6.72782	-1.99167	-1.84266	0.04144	0.235093	down	coding	426
TC17_ctg5_hap1000003.hg.1	ARL17A	NM_016632	"Homo sapiens ADP-ribosylation factor-like 17A (ARL17A), transcript variant 2, mRNA."	RefSeq	6.24235	7.12448	-2.69795	-1.8431	0.009338	0.127134	down	coding	174
TC17001243.hg.1	MFAP4	NM_001198695	"Homo sapiens microfibrillar-associated protein 4 (MFAP4), transcript variant 1, mRNA."	RefSeq	8.87456	9.75699	-1.91015	-1.84348	0.049115	0.235093	down	coding	425
TC01001985.hg.1	ZBTB18	NM_006352	"Homo sapiens zinc finger and BTB domain containing 18 (ZBTB18), transcript variant 2, mRNA."	RefSeq	6.10668	6.98996	-2.5173	-1.84455	0.013521	0.127134	down	coding	173
TC01001817.hg.1	MARK1	NM_018650	"Homo sapiens MAP/microtubule affinity-regulating kinase 1 (MARK1), mRNA."	RefSeq	5.88778	6.77116	-2.57904	-1.84469	0.011896	0.127134	down	coding	172
TC08000501.hg.1	ZFHX4	NM_024721	"Homo sapiens zinc finger homeobox 4 (ZFHX4), mRNA."	RefSeq	6.73494	7.62111	-1.75889	-1.84825	0.067396	0.299667	down	coding	553
TC09001656.hg.1	FNBP1	NM_015033	"Homo sapiens formin binding protein 1 (FNBP1), mRNA."	RefSeq	7.7191	8.60709	-1.48333	-1.8506	0.118627	0.358763	down	coding	689
TC16001120.hg.1	AKTIP	NM_001012398	"Homo sapiens AKT interacting protein (AKTIP), transcript variant 1, mRNA."	RefSeq	6.94454	7.83301	-3.08268	-1.85121	0.004323	0.078253	down	coding	82
TC10000199.hg.1	BAMBI	NM_012342	"Homo sapiens BMP and activin membrane-bound inhibitor homolog (Xenopus laevis) (BAMBI), mRNA."	RefSeq	6.55751	7.44629	-5.52898	-1.85161	0.000106	0	down	coding	7
TC14000151.hg.1	DHRS2	NM_005794	"Homo sapiens dehydrogenase/reductase (SDR family) member 2 (DHRS2), transcript variant 2, mRNA."	RefSeq	7.23265	8.12157	-0.761475	-1.85179	0.415034	0.675583	down	coding	1315
TC01002992.hg.1	KCND3	NM_004980	"Homo sapiens potassium voltage-gated channel, Shal-related subfamily, member 3 (KCND3), transcript variant 1, mRNA."	RefSeq	6.78391	7.67287	-1.6838	-1.85184	0.078816	0.299667	down	coding	552
TC07001225.hg.1	HOXA11	NM_005523	"Homo sapiens homeobox A11 (HOXA11), mRNA."	RefSeq	5.89582	6.78519	-6.16956	-1.85237	6.6e-05	0	down	coding	6
TC10000592.hg.1	C10orf99	NM_207373	"Homo sapiens chromosome 10 open reading frame 99 (C10orf99), mRNA."	RefSeq	6.08974	6.97921	-1.11104	-1.85249	0.237148	0.536176	down	coding	1090
TC01002605.hg.1	ZSWIM5	NM_020883	"Homo sapiens zinc finger, SWIM-type containing 5 (ZSWIM5), mRNA."	RefSeq	6.28964	7.18058	-3.15704	-1.85438	0.003721	0.078253	down	coding	81
TC03000173.hg.1	STAC	NM_003149	"Homo sapiens SH3 and cysteine rich domain (STAC), mRNA."	RefSeq	5.13632	6.02941	-2.21334	-1.85715	0.025842	0.20017	down	coding	320
TC11002275.hg.1	ARHGAP20	NM_020809	"Homo sapiens Rho GTPase activating protein 20 (ARHGAP20), transcript variant 1, mRNA."	RefSeq	5.76726	6.66462	-1.50946	-1.86266	0.112682	0.358763	down	coding	687
TC08000208.hg.1	EPHX2	NM_001979	"Homo sapiens epoxide hydrolase 2, cytoplasmic (EPHX2), transcript variant 1, mRNA."	RefSeq	5.93804	6.83608	-3.63231	-1.86353	0.001486	0.059485	down	coding	48
TC0X000033.hg.1	TBL1X	NM_001139466	"Homo sapiens transducin (beta)-like 1X-linked (TBL1X), transcript variant 2, mRNA."	RefSeq	7.3805	8.27929	-2.77667	-1.8645	0.008009	0.10131	down	coding	132
TC0Y000163.hg.1	UTY	NM_182660	"Homo sapiens ubiquitously transcribed tetratricopeptide repeat containing, Y-linked (UTY), transcript variant 1, mRNA."	RefSeq	6.48509	7.38649	-2.65266	-1.86789	0.010262	0.127134	down	coding	171
TC04001194.hg.1	SGCB	NM_000232	"Homo sapiens sarcoglycan, beta (43kDa dystrophin-associated glycoprotein) (SGCB), mRNA."	RefSeq	8.36082	9.26403	-1.58848	-1.87022	0.09597	0.358763	down	coding	685
TC11001499.hg.1	SVIP	NM_148893	"Homo sapiens small VCP/p97-interacting protein (SVIP), mRNA."	RefSeq	6.47978	7.38304	-2.37961	-1.87029	0.018059	0.162575	down	coding	246
TC0X000207.hg.1	MAOA	NM_000240	"Homo sapiens monoamine oxidase A (MAOA), nuclear gene encoding mitochondrial protein, transcript variant 1, mRNA."	RefSeq	8.49178	9.39801	-2.271	-1.87415	0.022861	0.20017	down	coding	318
TC16000378.hg.1	TGFB1I1	NM_001164719	"Homo sapiens transforming growth factor beta 1 induced transcript 1 (TGFB1I1), transcript variant 3, mRNA."	RefSeq	8.40358	9.31202	-1.3092	-1.87702	0.165849	0.410773	down	coding	815
TC02000705.hg.1	ZC3H6	NM_198581	"Homo sapiens zinc finger CCCH-type containing 6 (ZC3H6), mRNA."	RefSeq	7.25072	8.15917	-3.24023	-1.87702	0.003147	0.078253	down	coding	80
TC07000852.hg.1	CHRM2	NM_000739	"Homo sapiens cholinergic receptor, muscarinic 2 (CHRM2), transcript variant 4, mRNA."	RefSeq	6.59971	7.50961	-1.62039	-1.87891	0.08984	0.299667	down	coding	548
TC16000456.hg.1	CAPNS2	NM_032330	"Homo sapiens calpain, small subunit 2 (CAPNS2), mRNA."	RefSeq	4.152	5.06478	-1.26938	-1.88267	0.178605	0.410773	down	coding	812
TC03000468.hg.1	EPHA3	NM_005233	"Homo sapiens EPH receptor A3 (EPHA3), transcript variant 1, mRNA."	RefSeq	6.23493	7.14947	-2.01405	-1.88498	0.039494	0.235093	down	coding	424
TC12002000.hg.1	TBX3	NM_005996	"Homo sapiens T-box 3 (TBX3), transcript variant 1, mRNA."	RefSeq	7.52988	8.44479	-1.64999	-1.88545	0.084627	0.299667	down	coding	546
TC10000884.hg.1	BTBD16	NM_144587	"Homo sapiens BTB (POZ) domain containing 16 (BTBD16), mRNA."	RefSeq	5.38609	6.3013	-1.34452	-1.88584	0.155209	0.410773	down	coding	811
TC01003901.hg.1	ITPKB	NM_002221	"Homo sapiens inositol-trisphosphate 3-kinase B (ITPKB), mRNA."	RefSeq	6.79073	7.7062	-2.20601	-1.88618	0.026242	0.20017	down	coding	315
TC10000476.hg.1	VCL	NM_003373	"Homo sapiens vinculin (VCL), transcript variant 2, mRNA."	RefSeq	9.42005	10.3356	-1.74533	-1.88634	0.06932	0.299667	down	coding	545
TC10000219.hg.1	ZEB1	NM_001128128	"Homo sapiens zinc finger E-box binding homeobox 1 (ZEB1), transcript variant 1, mRNA."	RefSeq	8.12491	9.0425	-1.41075	-1.88896	0.136783	0.410773	down	coding	810
TC04000706.hg.1	HHIP	NM_022475	"Homo sapiens hedgehog interacting protein (HHIP), mRNA."	RefSeq	4.16901	5.08738	-1.33943	-1.88999	0.156685	0.410773	down	coding	809
TC04001819.hg.1	PDLIM3	NM_001114107	"Homo sapiens PDZ and LIM domain 3 (PDLIM3), transcript variant 2, mRNA."	RefSeq	7.20226	8.12357	-1.18055	-1.89384	0.209744	0.464647	down	coding	925
TC10000347.hg.1	PRKG1	NM_001098512	"Homo sapiens protein kinase, cGMP-dependent, type I (PRKG1), transcript variant 1, mRNA."	RefSeq	6.40396	7.3285	-1.34868	-1.89807	0.154013	0.410773	down	coding	807
TC16000857.hg.1	EMP2	NM_001424	"Homo sapiens epithelial membrane protein 2 (EMP2), mRNA."	RefSeq	7.94206	8.86785	-1.84523	-1.89972	0.056311	0.235093	down	coding	422
TC08002604.hg.1	ADHFE1	NM_144650	"Homo sapiens alcohol dehydrogenase, iron containing, 1 (ADHFE1), nuclear gene encoding mitochondrial protein, mRNA."	RefSeq	5.80477	6.73213	-2.08135	-1.90179	0.03427	0.20017	down	coding	314
TC17001459.hg.1	NR1D1	NM_021724	"Homo sapiens nuclear receptor subfamily 1, group D, member 1 (NR1D1), mRNA."	RefSeq	6.61655	7.54543	-3.214	-1.90379	0.003309	0.078253	down	coding	79
TC06000010.hg.1	FOXF2	NM_001452	"Homo sapiens forkhead box F2 (FOXF2), mRNA."	RefSeq	6.67767	7.60892	-1.5978	-1.90693	0.09414	0.358763	down	coding	683
TC03000113.hg.1	KAT2B	NM_003884	"Homo sapiens K(lysine) acetyltransferase 2B (KAT2B), mRNA."	RefSeq	7.34321	8.27482	-3.35656	-1.9074	0.002514	0.078253	down	coding	78
TC09001459.hg.1	TMEM245	NM_032012	"Homo sapiens transmembrane protein 245 (TMEM245), mRNA."	RefSeq	8.08107	9.01316	-3.12325	-1.90803	0.003972	0.078253	down	coding	77
TC03001549.hg.1	EIF4E3	NM_001134651	"Homo sapiens eukaryotic translation initiation factor 4E family member 3 (EIF4E3), transcript variant 1, mRNA."	RefSeq	7.35542	8.28895	-2.73752	-1.90994	0.008657	0.10131	down	coding	130
TC04000733.hg.1	ARHGAP10	NM_024605	"Homo sapiens Rho GTPase activating protein 10 (ARHGAP10), mRNA."	RefSeq	7.47037	8.40407	-1.64288	-1.91017	0.085865	0.299667	down	coding	543
TC03000770.hg.1	TRPC1	NM_001251845	"Homo sapiens transient receptor potential cation channel, subfamily C, member 1 (TRPC1), transcript variant 1, mRNA."	RefSeq	5.44254	6.37628	-2.12539	-1.91023	0.03118	0.20017	down	coding	313
TC04000313.hg.1	KIT	NM_000222	"Homo sapiens v-kit Hardy-Zuckerman 4 feline sarcoma viral oncogene homolog (KIT), transcript variant 1, mRNA."	RefSeq	5.93898	6.87465	-1.65745	-1.91278	0.08334	0.299667	down	coding	542
TC02002055.hg.1	REEP1	NM_001164730	"Homo sapiens receptor accessory protein 1 (REEP1), nuclear gene encoding mitochondrial protein, transcript variant 1, mRNA."	RefSeq	6.11158	7.04802	-1.61164	-1.9138	0.091467	0.358763	down	coding	682
TC0X000628.hg.1	MST4	NM_001042452	"Homo sapiens serine/threonine protein kinase MST4 (MST4), transcript variant 3, mRNA."	RefSeq	7.04747	7.98428	-2.17973	-1.91429	0.027725	0.20017	down	coding	310
TC11000133.hg.1	ILK	NM_001014794	"Homo sapiens integrin-linked kinase (ILK), transcript variant 2, mRNA."	RefSeq	9.19474	10.132	-1.63746	-1.91493	0.086798	0.299667	down	coding	541
TC0X001176.hg.1	TAF9B	NM_015975	"Homo sapiens TAF9B RNA polymerase II, TATA box binding protein (TBP)-associated factor, 31kDa (TAF9B), mRNA."	RefSeq	6.77569	7.71349	-2.81724	-1.9156	0.00737	0.10131	down	coding	129
TC15001201.hg.1	ACTC1	NM_005159	"Homo sapiens actin, alpha, cardiac muscle 1 (ACTC1), mRNA."	RefSeq	10.1558	11.0939	-1.33088	-1.91607	0.159246	0.410773	down	coding	806
TC04000912.hg.1	TLR3	NM_003265	"Homo sapiens toll-like receptor 3 (TLR3), mRNA."	RefSeq	4.92646	5.86705	-3.1687	-1.91932	0.003638	0.078253	down	coding	76
TC0X000403.hg.1	CHIC1	NM_001039840	"Homo sapiens cysteine-rich hydrophobic domain 1 (CHIC1), mRNA."	RefSeq	5.75904	6.69986	-2.50974	-1.91962	0.013729	0.127134	down	coding	169
TC15000329.hg.1	MAP1A	NM_002373	"Homo sapiens microtubule-associated protein 1A (MAP1A), mRNA."	RefSeq	6.50684	7.44893	-1.4004	-1.9213	0.139578	0.410773	down	coding	804
TC06000628.hg.1	SLC25A27	NM_001204051	"Homo sapiens solute carrier family 25, member 27 (SLC25A27), nuclear gene encoding mitochondrial protein, transcript variant 2, mRNA."	RefSeq	6.03771	6.98281	-2.25963	-1.92532	0.023409	0.20017	down	coding	306
TC12001996.hg.1	TBX5	NM_080718	"[retired] Homo sapiens T-box 5 (TBX5), transcript variant 2, mRNA."	RefSeq	6.33838	7.2926	-1.66647	-1.93754	0.081769	0.299667	down	coding	540
TC05000647.hg.1	LEAP2	NM_052971	"Homo sapiens liver expressed antimicrobial peptide 2 (LEAP2), mRNA."	RefSeq	4.39699	5.35463	-1.48467	-1.94213	0.118303	0.358763	down	coding	681
TC06001077.hg.1	UST	NM_005715	"Homo sapiens uronyl-2-sulfotransferase (UST), mRNA."	RefSeq	6.20138	7.16544	-3.03664	-1.95079	0.004734	0.078253	down	coding	75
TC11001002.hg.1	DIXDC1	NM_001037954	"Homo sapiens DIX domain containing 1 (DIXDC1), transcript variant 1, mRNA."	RefSeq	7.15229	8.12675	-2.24259	-1.9649	0.024295	0.20017	down	coding	305
TC16000645.hg.1	HSD17B2	NM_002153	"Homo sapiens hydroxysteroid (17-beta) dehydrogenase 2 (HSD17B2), mRNA."	RefSeq	6.0757	7.05044	-0.888473	-1.96529	0.342759	0.59792	down	coding	1215
TC04000902.hg.1	SLC25A4	NM_001151	"Homo sapiens solute carrier family 25 (mitochondrial carrier; adenine nucleotide translocator), member 4 (SLC25A4), nuclear gene encoding mitochondrial protein, mRNA."	RefSeq	6.57714	7.55298	-1.77648	-1.96679	0.064948	0.299667	down	coding	539
TC11000950.hg.1	KIAA1377	NM_020802	"Homo sapiens KIAA1377 (KIAA1377), mRNA."	RefSeq	5.46596	6.44383	-2.22121	-1.96955	0.025406	0.20017	down	coding	304
TC09001357.hg.1	FBP1	NM_000507	"Homo sapiens fructose-1,6-bisphosphatase 1 (FBP1), transcript variant 1, mRNA."	RefSeq	6.73054	7.71044	-1.14719	-1.97232	0.222614	0.464647	down	coding	917
TC14001022.hg.1	EGLN3	NM_022073	"Homo sapiens egl nine homolog 3 (C. elegans) (EGLN3), mRNA."	RefSeq	6.64228	7.6291	-2.12737	-1.98181	0.031037	0.20017	down	coding	303
TC01003692.hg.1	CSRP1	NM_001193570	"Homo sapiens cysteine and glycine-rich protein 1 (CSRP1), transcript variant 3, mRNA."	RefSeq	9.96067	10.9497	-1.43156	-1.98483	0.131423	0.358763	down	coding	678
TC07001563.hg.1	CACNA2D1	NM_000722	"Homo sapiens calcium channel, voltage-dependent, alpha 2/delta subunit 1 (CACNA2D1), mRNA."	RefSeq	6.68175	7.67199	-1.22405	-1.9865	0.193998	0.464647	down	coding	913
TC06001015.hg.1	PDE7B	NM_018945	"Homo sapiens phosphodiesterase 7B (PDE7B), mRNA."	RefSeq	7.28531	8.27662	-2.28406	-1.98799	0.022225	0.162575	down	coding	242
TC03000013.hg.1	ITPR1	NM_001168272	"Homo sapiens inositol 1,4,5-trisphosphate receptor, type 1 (ITPR1), transcript variant 3, mRNA."	RefSeq	7.28779	8.27989	-1.56645	-1.98908	0.100278	0.358763	down	coding	677
TC20000268.hg.1	MYL9	NM_006097	"Homo sapiens myosin, light chain 9, regulatory (MYL9), transcript variant 1, mRNA."	RefSeq	11.2965	12.2894	-1.3498	-1.99021	0.153702	0.410773	down	coding	797
TC04000396.hg.1	SLC4A4	NM_003759	"Homo sapiens solute carrier family 4, sodium bicarbonate cotransporter, member 4 (SLC4A4), transcript variant 2, mRNA."	RefSeq	4.6847	5.67768	-2.04147	-1.99029	0.037257	0.235093	down	coding	419
TC03003338.hg.1	SATB1	NM_001131010	"Homo sapiens SATB homeobox 1 (SATB1), transcript variant 2, mRNA."	RefSeq	6.84779	7.84103	-3.13134	-1.99066	0.0039	0.078253	down	coding	74
TC19001460.hg.1	CLIP3	NM_001199570	"Homo sapiens CAP-GLY domain containing linker protein 3 (CLIP3), transcript variant 1, mRNA."	RefSeq	7.50971	8.50363	-1.67134	-1.99159	0.08091	0.299667	down	coding	538
TC0X000480.hg.1	ARMCX1	NM_016608	"Homo sapiens armadillo repeat containing, X-linked 1 (ARMCX1), mRNA."	RefSeq	6.29441	7.28992	-2.19477	-1.99378	0.026901	0.20017	down	coding	302
TC04000893.hg.1	STOX2	NM_020225	"Homo sapiens storkhead box 2 (STOX2), mRNA."	RefSeq	6.11751	7.11329	-3.35483	-1.99416	0.002524	0.078253	down	coding	73
TC14001144.hg.1	FERMT2	NM_001134999	"Homo sapiens fermitin family member 2 (FERMT2), transcript variant 2, mRNA."	RefSeq	8.40579	9.40245	-1.18598	-1.99537	0.207734	0.464647	down	coding	912
TC03001998.hg.1	TNIK	NM_001161560	"Homo sapiens TRAF2 and NCK interacting kinase (TNIK), transcript variant 2, mRNA."	RefSeq	5.87639	6.87381	-3.65127	-1.99642	0.001427	0.059485	down	coding	47
TC01002815.hg.1	TTLL7	NM_024686	"Homo sapiens tubulin tyrosine ligase-like family, member 7 (TTLL7), mRNA."	RefSeq	5.97017	6.9692	-1.77876	-1.99865	0.064644	0.299667	down	coding	537
TC18000202.hg.1	NEDD4L	NM_001144968	"Homo sapiens neural precursor cell expressed, developmentally down-regulated 4-like, E3 ubiquitin protein ligase (NEDD4L), transcript variant g, mRNA."	RefSeq	7.07559	8.07482	-2.37528	-1.99893	0.01823	0.162575	down	coding	241
TC06002124.hg.1	SLC2A12	NM_145176	"Homo sapiens solute carrier family 2 (facilitated glucose transporter), member 12 (SLC2A12), mRNA."	RefSeq	5.71203	6.71268	-1.21754	-2.00091	0.196324	0.464647	down	coding	911
TC02000611.hg.1	NPAS2	NM_002518	"Homo sapiens neuronal PAS domain protein 2 (NPAS2), mRNA."	RefSeq	6.80282	7.80363	-3.24364	-2.00111	0.003125	0.078253	down	coding	72
TC12000679.hg.1	TMTC2	NM_152588	"Homo sapiens transmembrane and tetratricopeptide repeat containing 2 (TMTC2), mRNA."	RefSeq	6.2221	7.22507	-2.44251	-2.00412	0.015818	0.162575	down	coding	240
TC14001029.hg.1	CFL2	NM_001243645	"Homo sapiens cofilin 2 (muscle) (CFL2), transcript variant 5, mRNA."	RefSeq	7.85679	8.86035	-1.13046	-2.00493	0.229223	0.464647	down	coding	910
TC15001468.hg.1	PYGO1	NM_015617	"Homo sapiens pygopus homolog 1 (Drosophila) (PYGO1), mRNA."	RefSeq	6.28268	7.29005	-2.26194	-2.01023	0.023296	0.20017	down	coding	299
TC03001560.hg.1	PDZRN3	NM_015009	"Homo sapiens PDZ domain containing ring finger 3 (PDZRN3), mRNA."	RefSeq	6.5138	7.52206	-1.76592	-2.01148	0.066395	0.299667	down	coding	535
TC12001287.hg.1	LMO3	NM_001001395	"Homo sapiens LIM domain only 3 (rhombotin-like 2) (LMO3), transcript variant 2, mRNA."	RefSeq	6.37012	7.3791	-1.32703	-2.01249	0.160365	0.410773	down	coding	794
TC11000990.hg.1	C11orf93	NM_001136105	"Homo sapiens chromosome 11 open reading frame 93 (C11orf93), transcript variant 3, mRNA."	RefSeq	6.27725	7.28834	-4.63969	-2.01543	0.000302	0.03684	down	coding	23
TC05001289.hg.1	LIFR	NM_001127671	"Homo sapiens leukemia inhibitory factor receptor alpha (LIFR), transcript variant 1, mRNA."	RefSeq	6.19731	7.20974	-1.15709	-2.0173	0.218752	0.464647	down	coding	909
TC06001156.hg.1	SLC22A3	NM_021977	"Homo sapiens solute carrier family 22 (extraneuronal monoamine transporter), member 3 (SLC22A3), mRNA."	RefSeq	5.98693	7.00587	-2.59745	-2.02643	0.011471	0.127134	down	coding	168
TC17000551.hg.1	ARL4D	NM_001661	"Homo sapiens ADP-ribosylation factor-like 4D (ARL4D), mRNA."	RefSeq	6.45641	7.47548	-4.54493	-2.0266	0.000337	0.03684	down	coding	22
TC01002763.hg.1	WLS	NM_001002292	"Homo sapiens wntless homolog (Drosophila) (WLS), transcript variant 2, mRNA."	RefSeq	7.45964	8.48027	-2.37033	-2.0288	0.018426	0.162575	down	coding	238
TC05001973.hg.1	FAXDC2	NM_032385	"Homo sapiens fatty acid hydroxylase domain containing 2 (FAXDC2), mRNA."	RefSeq	6.83645	7.85995	-2.00146	-2.03285	0.040557	0.235093	down	coding	418
TC01006361.hg.1	GBP2	NM_004120	"Homo sapiens guanylate binding protein 2, interferon-inducible (GBP2), mRNA."	RefSeq	8.1882	9.21576	-4.00858	-2.03857	0.000756	0.03684	down	coding	21
TC05000270.hg.1	RNF180	NM_001113561	"Homo sapiens ring finger protein 180 (RNF180), transcript variant 1, mRNA."	RefSeq	6.31412	7.34435	-2.57415	-2.04235	0.012009	0.127134	down	coding	167
TC17001827.hg.1	ABCA6	NM_080284	"Homo sapiens ATP-binding cassette, sub-family A (ABC1), member 6 (ABCA6), mRNA."	RefSeq	6.07359	7.10599	-1.18226	-2.04542	0.209136	0.464647	down	coding	906
TC19001901.hg.1	ZNF154	NM_001085384	"Homo sapiens zinc finger protein 154 (ZNF154), mRNA."	RefSeq	5.40989	6.44606	-4.3615	-2.05078	0.000423	0.03684	down	coding	20
TC02001152.hg.1	PLCL1	NM_006226	"Homo sapiens phospholipase C-like 1 (PLCL1), mRNA."	RefSeq	5.62609	6.66363	-1.79926	-2.05273	0.061875	0.299667	down	coding	533
TC04000663.hg.1	PCDH10	NM_032961	"Homo sapiens protocadherin 10 (PCDH10), transcript variant 1, mRNA."	RefSeq	5.19079	6.22922	-1.77628	-2.05399	0.064976	0.299667	down	coding	532
TC20000168.hg.1	PYGB	NM_002862	"Homo sapiens phosphorylase, glycogen; brain (PYGB), mRNA."	RefSeq	8.55664	9.5973	-1.46636	-2.05718	0.122735	0.358763	down	coding	675
TC20000927.hg.1	PTGIS	NM_000961	"Homo sapiens prostaglandin I2 (prostacyclin) synthase (PTGIS), mRNA."	RefSeq	9.01055	10.0525	-1.29425	-2.05905	0.170577	0.410773	down	coding	791
TC11001212.hg.1	JAM3	NM_001205329	"Homo sapiens junctional adhesion molecule 3 (JAM3), transcript variant 2, mRNA."	RefSeq	7.63363	8.68273	-1.45403	-2.06924	0.125749	0.358763	down	coding	673
TC06000758.hg.1	SH3BGRL2	NM_031469	"Homo sapiens SH3 domain binding glutamic acid-rich protein like 2 (SH3BGRL2), mRNA."	RefSeq	7.09349	8.1487	-1.6181	-2.07802	0.090287	0.299667	down	coding	531
TC04001292.hg.1	BTC	NM_001729	"Homo sapiens betacellulin (BTC), mRNA."	RefSeq	4.95256	6.01203	-2.60522	-2.08417	0.011291	0.127134	down	coding	166
TC03000131.hg.1	RARB	NM_000965	"Homo sapiens retinoic acid receptor, beta (RARB), transcript variant 1, mRNA."	RefSeq	5.96873	7.02964	-2.1574	-2.08623	0.029104	0.20017	down	coding	294
TC01000727.hg.1	RAVER2	NM_018211	"Homo sapiens ribonucleoprotein, PTB-binding 2 (RAVER2), mRNA."	RefSeq	6.41246	7.47373	-2.30758	-2.08678	0.021071	0.162575	down	coding	237
TC14000332.hg.1	PELI2	NM_021255	"Homo sapiens pellino E3 ubiquitin protein ligase family member 2 (PELI2), mRNA."	RefSeq	7.31135	8.37416	-2.3269	-2.08901	0.020195	0.162575	down	coding	236
TC06001770.hg.1	ENPP5	NM_021572	"Homo sapiens ectonucleotide pyrophosphatase/phosphodiesterase 5 (putative) (ENPP5), mRNA."	RefSeq	5.85602	6.92064	-1.75421	-2.09162	0.06806	0.299667	down	coding	530
TC09000913.hg.1	MPDZ	NM_003829	"Homo sapiens multiple PDZ domain protein (MPDZ), transcript variant 1, mRNA."	RefSeq	6.96749	8.03356	-1.73812	-2.09373	0.070415	0.299667	down	coding	529
TC04000836.hg.1	ANXA10	NM_007193	"Homo sapiens annexin A10 (ANXA10), mRNA."	RefSeq	3.95676	5.02563	-1.29515	-2.09778	0.170287	0.410773	down	coding	788
TC12000932.hg.1	HSPB8	NM_014365	"Homo sapiens heat shock 22kDa protein 8 (HSPB8), mRNA."	RefSeq	7.58211	8.6554	-1.30966	-2.10423	0.165704	0.410773	down	coding	786
TC07000735.hg.1	CPED1	NM_001105533	"Homo sapiens cadherin-like and PC-esterase domain containing 1 (CPED1), transcript variant 2, mRNA."	RefSeq	7.12123	8.19778	-1.30681	-2.10898	0.166593	0.410773	down	coding	784
TC18000288.hg.1	MYOM1	NM_019856	"Homo sapiens myomesin 1 (MYOM1), transcript variant 2, mRNA."	RefSeq	6.17894	7.25615	-1.21388	-2.10995	0.197623	0.464647	down	coding	902
TC08000598.hg.1	MATN2	NM_002380	"Homo sapiens matrilin 2 (MATN2), transcript variant 1, mRNA."	RefSeq	6.75848	7.83616	-1.90462	-2.11064	0.049714	0.235093	down	coding	417
TC08001316.hg.1	EYA1	NM_000503	"Homo sapiens eyes absent homolog 1 (Drosophila) (EYA1), transcript variant 3, mRNA."	RefSeq	6.21373	7.29645	-1.34867	-2.11802	0.154015	0.410773	down	coding	782
TC0X000978.hg.1	MAOB	NM_000898	"Homo sapiens monoamine oxidase B (MAOB), nuclear gene encoding mitochondrial protein, mRNA."	RefSeq	6.59009	7.6771	-1.36501	-2.12432	0.149352	0.410773	down	coding	781
TC10001064.hg.1	ITGA8	NM_003638	"Homo sapiens integrin, alpha 8 (ITGA8), mRNA."	RefSeq	7.40844	8.49916	-1.67395	-2.12981	0.080461	0.299667	down	coding	528
TC19000480.hg.1	UPK1A	NM_007000	"Homo sapiens uroplakin 1A (UPK1A), mRNA."	RefSeq	8.61139	9.70269	-0.690785	-2.13065	0.458819	0.71481	down	coding	1325
TC05000336.hg.1	MAP1B	NM_005909	"Homo sapiens microtubule-associated protein 1B (MAP1B), mRNA."	RefSeq	8.92767	10.0194	-1.4502	-2.13134	0.126696	0.358763	down	coding	670
TC15000437.hg.1	CGNL1	NM_032866	"Homo sapiens cingulin-like 1 (CGNL1), transcript variant 2, mRNA."	RefSeq	6.51591	7.60938	-1.86624	-2.13386	0.053902	0.235093	down	coding	415
TC04000729.hg.1	EDNRA	NM_001166055	"Homo sapiens endothelin receptor type A (EDNRA), transcript variant 2, mRNA."	RefSeq	7.18479	8.28328	-2.15072	-2.1413	0.029543	0.20017	down	coding	293
TC04001595.hg.1	RNF150	NM_020724	"Homo sapiens ring finger protein 150 (RNF150), mRNA."	RefSeq	6.44698	7.54556	-2.0485	-2.14144	0.036689	0.20017	down	coding	292
TC11000203.hg.1	TEAD1	NM_021961	"Homo sapiens TEA domain family member 1 (SV40 transcriptional enhancer factor) (TEAD1), mRNA."	RefSeq	7.90224	9.00123	-2.31187	-2.14205	0.020884	0.162575	down	coding	235
TC01004040.hg.1	AKT3	NM_001206729	"Homo sapiens v-akt murine thymoma viral oncogene homolog 3 (protein kinase B, gamma) (AKT3), transcript variant 3, mRNA."	RefSeq	6.83364	7.9336	-2.00571	-2.14348	0.040195	0.235093	down	coding	414
TC01003903.hg.1	CDC42BPA	NM_003607	"Homo sapiens CDC42 binding protein kinase alpha (DMPK-like) (CDC42BPA), transcript variant B, mRNA."	RefSeq	7.82182	8.92196	-1.65498	-2.14376	0.083753	0.299667	down	coding	527
TC10001356.hg.1	TACR2	NM_001057	"Homo sapiens tachykinin receptor 2 (TACR2), mRNA."	RefSeq	6.56694	7.67258	-1.77731	-2.15194	0.064837	0.299667	down	coding	525
TC01001957.hg.1	RYR2	NM_001035	"Homo sapiens ryanodine receptor 2 (cardiac) (RYR2), mRNA."	RefSeq	5.66969	6.77961	-1.42771	-2.15834	0.132407	0.358763	down	coding	667
TC07000571.hg.1	DYNC1I1	NM_001135556	"Homo sapiens dynein, cytoplasmic 1, intermediate chain 1 (DYNC1I1), transcript variant 2, mRNA."	RefSeq	5.98398	7.09517	-1.74484	-2.16023	0.069388	0.299667	down	coding	524
TC12001040.hg.1	GPR133	NM_198827	"Homo sapiens G protein-coupled receptor 133 (GPR133), mRNA."	RefSeq	7.20082	8.32213	-1.63027	-2.17543	0.088102	0.299667	down	coding	523
TC04000416.hg.1	PARM1	NM_015393	"Homo sapiens prostate androgen-regulated mucin-like protein 1 (PARM1), mRNA."	RefSeq	9.03046	10.1519	-1.83721	-2.1757	0.057247	0.235093	down	coding	413
TC12000219.hg.1	PLEKHA5	NM_001143821	"Homo sapiens pleckstrin homology domain containing, family A member 5 (PLEKHA5), transcript variant 2, mRNA."	RefSeq	7.02955	8.15126	-3.08439	-2.17605	0.004308	0.078253	down	coding	71
TC06001830.hg.1	RAB23	NM_016277	"Homo sapiens RAB23, member RAS oncogene family (RAB23), transcript variant 1, mRNA."	RefSeq	7.96884	9.09335	-1.48256	-2.18027	0.118808	0.358763	down	coding	666
TC04000142.hg.1	CC2D2A	NM_001080522	"Homo sapiens coiled-coil and C2 domain containing 2A (CC2D2A), transcript variant 1, mRNA."	RefSeq	5.93026	7.05589	-2.40481	-2.18197	0.017109	0.162575	down	coding	234
TC03002075.hg.1	C3orf70	NM_001025266	"Homo sapiens chromosome 3 open reading frame 70 (C3orf70), mRNA."	RefSeq	6.90637	8.04303	-1.51645	-2.19872	0.11112	0.358763	down	coding	665
TC04001627.hg.1	NR3C2	NM_000901	"Homo sapiens nuclear receptor subfamily 3, group C, member 2 (NR3C2), transcript variant 1, mRNA."	RefSeq	6.2511	7.39011	-2.41657	-2.20231	0.01669	0.162575	down	coding	233
TC11001384.hg.1	RIC3	NM_001135109	"Homo sapiens resistance to inhibitors of cholinesterase 3 homolog (C. elegans) (RIC3), transcript variant 2, mRNA."	RefSeq	4.24253	5.38453	-4.88785	-2.20687	0.000218	0	down	coding	5
TC07000785.hg.1	FLNC	NM_001127487	"Homo sapiens filamin C, gamma (FLNC), transcript variant 2, mRNA."	RefSeq	8.52008	9.6688	-1.29135	-2.21717	0.171493	0.410773	down	coding	774
TC01000725.hg.1	CACHD1	NM_020925	"Homo sapiens cache domain containing 1 (CACHD1), mRNA."	RefSeq	6.41722	7.56649	-2.81085	-2.21801	0.007467	0.10131	down	coding	125
TC07000688.hg.1	PRKAR2B	NM_002736	"Homo sapiens protein kinase, cAMP-dependent, regulatory, type II, beta (PRKAR2B), mRNA."	RefSeq	7.31629	8.46726	-1.74394	-2.22063	0.069533	0.299667	down	coding	521
TC04001328.hg.1	ANTXR2	NM_001145794	"Homo sapiens anthrax toxin receptor 2 (ANTXR2), transcript variant 2, mRNA."	RefSeq	8.14408	9.29827	-1.54747	-2.2256	0.104259	0.358763	down	coding	664
TC08000123.hg.1	MICU3	NM_181723	"Homo sapiens mitochondrial calcium uptake family, member 3 (MICU3), nuclear gene encoding mitochondrial protein, mRNA."	RefSeq	4.23051	5.38774	-2.16013	-2.23028	0.028949	0.20017	down	coding	291
TC02001769.hg.1	SLC8A1	NM_001112800	"Homo sapiens solute carrier family 8 (sodium/calcium exchanger), member 1 (SLC8A1), transcript variant B, mRNA."	RefSeq	6.80102	7.96013	-1.5801	-2.23319	0.097627	0.358763	down	coding	663
TC14000208.hg.1	AKAP6	NM_004274	"Homo sapiens A kinase (PRKA) anchor protein 6 (AKAP6), mRNA."	RefSeq	5.58632	6.74557	-1.20012	-2.23342	0.20255	0.464647	down	coding	898
TC05000187.hg.1	C7	NM_000587	"Homo sapiens complement component 7 (C7), mRNA."	RefSeq	7.84014	9.00172	-0.958047	-2.23702	0.306664	0.59792	down	coding	1209
TC15001553.hg.1	RBPMS2	NM_194272	"Homo sapiens RNA binding protein with multiple splicing 2 (RBPMS2), mRNA."	RefSeq	7.702	8.86378	-1.43859	-2.23733	0.129656	0.358763	down	coding	662
TC0X001530.hg.1	FLNA	NM_001456	"Homo sapiens filamin A, alpha (FLNA), transcript variant 1, mRNA."	RefSeq	10.067	11.2297	-1.49741	-2.23877	0.115389	0.358763	down	coding	661
TC09000544.hg.1	ZNF462	NM_021224	"Homo sapiens zinc finger protein 462 (ZNF462), mRNA."	RefSeq	7.06712	8.23945	-2.42642	-2.25375	0.016342	0.162575	down	coding	232
TC08001321.hg.1	TRPA1	NM_007332	"Homo sapiens transient receptor potential cation channel, subfamily A, member 1 (TRPA1), mRNA."	RefSeq	4.28348	5.45738	-1.24438	-2.2562	0.186966	0.464647	down	coding	895
TC02002500.hg.1	SCN7A	NM_002976	"Homo sapiens sodium channel, voltage-gated, type VII, alpha subunit (SCN7A), transcript variant 1, mRNA."	RefSeq	4.98724	6.16873	-1.38527	-2.2681	0.143716	0.410773	down	coding	772
TC02000304.hg.1	GTF2A1L	NM_001193487	"Homo sapiens general transcription factor IIA, 1-like (GTF2A1L), transcript variant 2, mRNA."	RefSeq	6.01214	7.19651	-1.66723	-2.27264	0.08165	0.299667	down	coding	520
TC18000058.hg.1	GNAL	NM_001142339	"Homo sapiens guanine nucleotide binding protein (G protein), alpha activating activity polypeptide, olfactory type (GNAL), transcript variant 3, mRNA."	RefSeq	7.19668	8.38738	-1.96458	-2.28264	0.043903	0.235093	down	coding	410
TC03001353.hg.1	FYCO1	NM_024513	"Homo sapiens FYVE and coiled-coil domain containing 1 (FYCO1), mRNA."	RefSeq	7.9632	9.1597	-2.37948	-2.29183	0.018065	0.162575	down	coding	231
TC6_mcf_hap5000111.hg.1	TRIM31	NM_007028	"Homo sapiens tripartite motif containing 31 (TRIM31), mRNA."	RefSeq	4.57782	5.77947	-1.85852	-2.30003	0.054784	0.235093	down	coding	408
TC13000113.hg.1	KL	NM_004795	"Homo sapiens klotho (KL), mRNA."	RefSeq	5.22328	6.42614	-2.57003	-2.30195	0.012119	0.127134	down	coding	162
TC17000693.hg.1	HLF	NM_002126	"Homo sapiens hepatic leukemia factor (HLF), mRNA."	RefSeq	6.94194	8.14872	-2.19722	-2.30821	0.02673	0.20017	down	coding	290
TC09000916.hg.1	NFIB	NM_001190738	"Homo sapiens nuclear factor I/B (NFIB), transcript variant 2, mRNA."	RefSeq	7.9604	9.16974	-1.55489	-2.31232	0.102669	0.358763	down	coding	657
TC01003624.hg.1	FAM129A	NM_052966	"Homo sapiens family with sequence similarity 129, member A (FAM129A), transcript variant 2, mRNA."	RefSeq	8.67015	9.88092	-1.22044	-2.31461	0.195262	0.464647	down	coding	893
TC18000140.hg.1	ASXL3	NM_030632	"Homo sapiens additional sex combs like 3 (Drosophila) (ASXL3), mRNA."	RefSeq	4.59077	5.80218	-2.37578	-2.31564	0.018211	0.162575	down	coding	230
TC15000253.hg.1	C15orf41	NM_001130010	"Homo sapiens chromosome 15 open reading frame 41 (C15orf41), transcript variant 1, mRNA."	RefSeq	7.83587	9.04929	-3.09199	-2.31886	0.004236	0.078253	down	coding	70
TC09000491.hg.1	TMOD1	NM_001166116	"Homo sapiens tropomodulin 1 (TMOD1), transcript variant 2, mRNA."	RefSeq	6.9626	8.17926	-1.97009	-2.32408	0.043393	0.235093	down	coding	407
TC01001964.hg.1	CHRM3	NM_000740	"Homo sapiens cholinergic receptor, muscarinic 3 (CHRM3), mRNA."	RefSeq	5.99251	7.21	-1.68536	-2.32542	0.078546	0.299667	down	coding	517
TC6_ssto_hap7000112.hg.1	TRIM31	NM_007028	"Homo sapiens tripartite motif containing 31 (TRIM31), mRNA."	RefSeq	4.61766	5.83516	-1.84469	-2.32544	0.056376	0.235093	down	coding	405
TC06001495.hg.1	TRIM31	NM_007028	"Homo sapiens tripartite motif containing 31 (TRIM31), mRNA."	RefSeq	4.32501	5.54295	-1.80082	-2.32613	0.061674	0.299667	down	coding	516
TC04001411.hg.1	ADH1C	NM_000669	"Homo sapiens alcohol dehydrogenase 1C (class I), gamma polypeptide (ADH1C), mRNA."	RefSeq	6.3242	7.54719	-1.95148	-2.33429	0.045076	0.235093	down	coding	404
TC6_cox_hap2000131.hg.1	TRIM31	NM_007028	"Homo sapiens tripartite motif containing 31 (TRIM31), mRNA."	RefSeq	4.54343	5.76832	-1.8644	-2.33738	0.054102	0.235093	down	coding	403
TC06000114.hg.1	CAP2	NM_006366	"Homo sapiens CAP, adenylate cyclase-associated protein, 2 (yeast) (CAP2), mRNA."	RefSeq	7.06744	8.29321	-1.77509	-2.3388	0.065122	0.299667	down	coding	515
TC10001522.hg.1	PPP1R3C	NM_005398	"Homo sapiens protein phosphatase 1, regulatory subunit 3C (PPP1R3C), mRNA."	RefSeq	7.23155	8.46958	-2.41863	-2.35876	0.016608	0.162575	down	coding	229
TC18000141.hg.1	DTNA	NM_032975	"Homo sapiens dystrobrevin, alpha (DTNA), transcript variant 2, mRNA."	RefSeq	6.48887	7.72808	-1.34436	-2.36069	0.15526	0.410773	down	coding	769
TC02002504.hg.1	STK39	NM_013233	"Homo sapiens serine threonine kinase 39 (STK39), mRNA."	RefSeq	6.81546	8.05617	-2.54356	-2.36315	0.012776	0.127134	down	coding	160
TC04001615.hg.1	ZNF827	NM_178835	"Homo sapiens zinc finger protein 827 (ZNF827), mRNA."	RefSeq	6.60356	7.84559	-4.03083	-2.36532	0.000732	0.03684	down	coding	18
TC15000800.hg.1	ADAMTSL3	NM_207517	"Homo sapiens ADAMTS-like 3 (ADAMTSL3), mRNA."	RefSeq	6.30868	7.55096	-1.95849	-2.36572	0.044451	0.235093	down	coding	402
TC04001504.hg.1	PDE5A	NM_001083	"Homo sapiens phosphodiesterase 5A, cGMP-specific (PDE5A), transcript variant 1, mRNA."	RefSeq	6.74926	7.99199	-1.53687	-2.36646	0.106532	0.358763	down	coding	655
TC07001276.hg.1	TBX20	NM_001077653	"Homo sapiens T-box 20 (TBX20), transcript variant 1, mRNA."	RefSeq	7.63339	8.87823	-1.59334	-2.36993	0.094978	0.358763	down	coding	654
TC6_mann_hap4000109.hg.1	TRIM31	NM_007028	"Homo sapiens tripartite motif containing 31 (TRIM31), mRNA."	RefSeq	4.60334	5.84836	-1.85494	-2.37022	0.055225	0.235093	down	coding	401
TC05001487.hg.1	GCNT4	NM_016591	"Homo sapiens glucosaminyl (N-acetyl) transferase 4, core 2 (GCNT4), mRNA."	RefSeq	5.35752	6.60512	-2.3873	-2.37446	0.017768	0.162575	down	coding	228
TC6_dbb_hap3000120.hg.1	TRIM31	NM_007028	"Homo sapiens tripartite motif containing 31 (TRIM31), mRNA."	RefSeq	4.55281	5.80109	-1.88718	-2.37559	0.051552	0.235093	down	coding	400
TC03001904.hg.1	P2RY14	NM_001081455	"Homo sapiens purinergic receptor P2Y, G-protein coupled, 14 (P2RY14), transcript variant 1, mRNA."	RefSeq	5.68785	6.93899	-1.11911	-2.38028	0.233857	0.464647	down	coding	891
TC10001439.hg.1	KCNMA1	NM_001014797	"Homo sapiens potassium large conductance calcium-activated channel, subfamily M, alpha member 1 (KCNMA1), transcript variant 1, mRNA."	RefSeq	7.17367	8.42493	-1.48631	-2.3805	0.117917	0.358763	down	coding	653
TC0X000133.hg.1	IL1RAPL1	NM_014271	"Homo sapiens interleukin 1 receptor accessory protein-like 1 (IL1RAPL1), mRNA."	RefSeq	4.52153	5.77415	-2.68739	-2.38275	0.009544	0.127134	down	coding	159
TC01002777.hg.1	NEGR1	NM_173808	"Homo sapiens neuronal growth regulator 1 (NEGR1), mRNA."	RefSeq	6.83541	8.08812	-1.54269	-2.38289	0.105301	0.358763	down	coding	652
TC11000903.hg.1	FAT3	NM_001008781	"Homo sapiens FAT tumor suppressor homolog 3 (Drosophila) (FAT3), mRNA."	RefSeq	5.55335	6.80977	-1.97125	-2.38903	0.043285	0.235093	down	coding	399
TC01000975.hg.1	PIFO	NM_181643	"Homo sapiens primary cilia formation (PIFO), mRNA."	RefSeq	5.037	6.29355	-3.57492	-2.38924	0.001651	0.059485	down	coding	46
TC6_qbl_hap6000121.hg.1	TRIM31	NM_007028	"Homo sapiens tripartite motif containing 31 (TRIM31), mRNA."	RefSeq	4.53185	5.79411	-1.87736	-2.39871	0.052664	0.235093	down	coding	398
TC04000196.hg.1	PCDH7	NM_001173523	"Homo sapiens protocadherin 7 (PCDH7), transcript variant d, mRNA."	RefSeq	7.17571	8.44302	-1.93173	-2.40713	0.046897	0.235093	down	coding	397
TC04001753.hg.1	HPGD	NM_000860	"Homo sapiens hydroxyprostaglandin dehydrogenase 15-(NAD) (HPGD), transcript variant 1, mRNA."	RefSeq	6.40304	7.67918	-1.43642	-2.4219	0.130237	0.358763	down	coding	649
TC10000890.hg.1	DMBT1	NM_004406	"Homo sapiens deleted in malignant brain tumors 1 (DMBT1), transcript variant 1, mRNA."	RefSeq	5.60511	6.88985	-1.25162	-2.43637	0.184527	0.464647	down	coding	889
TC07000713.hg.1	FOXP2	NM_148898	"Homo sapiens forkhead box P2 (FOXP2), transcript variant 2, mRNA."	RefSeq	6.63758	7.92325	-1.60973	-2.43795	0.091856	0.358763	down	coding	648
TC04001820.hg.1	SORBS2	NM_001145674	"Homo sapiens sorbin and SH3 domain containing 2 (SORBS2), transcript variant 7, mRNA."	RefSeq	6.34376	7.63628	-1.71776	-2.44954	0.073456	0.299667	down	coding	513
TC06001882.hg.1	FILIP1	NM_015687	"Homo sapiens filamin A interacting protein 1 (FILIP1), mRNA."	RefSeq	6.81453	8.12269	-1.33461	-2.47626	0.158101	0.410773	down	coding	765
TC07001546.hg.1	FGL2	NM_006682	"Homo sapiens fibrinogen-like 2 (FGL2), mRNA."	RefSeq	8.79992	10.1121	-1.16912	-2.48312	0.214116	0.464647	down	coding	887
TC11001015.hg.1	NCAM1	NM_000615	"Homo sapiens neural cell adhesion molecule 1 (NCAM1), transcript variant 1, mRNA."	RefSeq	7.54281	8.8555	-1.78772	-2.48406	0.063394	0.299667	down	coding	511
TC14000256.hg.1	LRFN5	NM_152447	"Homo sapiens leucine rich repeat and fibronectin type III domain containing 5 (LRFN5), mRNA."	RefSeq	5.89371	7.22259	-2.73605	-2.51208	0.008685	0.10131	down	coding	123
TC17001014.hg.1	P2RX1	NM_002558	"Homo sapiens purinergic receptor P2X, ligand-gated ion channel, 1 (P2RX1), mRNA."	RefSeq	7.68939	9.02398	-1.31252	-2.52202	0.16481	0.410773	down	coding	764
TC0X001291.hg.1	LRCH2	NM_001243963	"Homo sapiens leucine-rich repeats and calponin homology (CH) domain containing 2 (LRCH2), transcript variant 2, mRNA."	RefSeq	5.82589	7.16185	-1.70203	-2.52444	0.075849	0.299667	down	coding	509
TC02000448.hg.1	ACTG2	NM_001199893	"Homo sapiens actin, gamma 2, smooth muscle, enteric (ACTG2), transcript variant 2, mRNA."	RefSeq	8.51694	9.86602	-1.32733	-2.5475	0.160273	0.410773	down	coding	763
TC10001579.hg.1	HPSE2	NM_001166244	"Homo sapiens heparanase 2 (HPSE2), transcript variant 2, mRNA."	RefSeq	6.8042	8.1707	-1.48407	-2.57844	0.118454	0.358763	down	coding	646
TC12000313.hg.1	PDZRN4	NM_001164595	"Homo sapiens PDZ domain containing ring finger 4 (PDZRN4), transcript variant 1, mRNA."	RefSeq	5.65751	7.04205	-1.46735	-2.61088	0.122504	0.358763	down	coding	645
TC02002627.hg.1	SDPR	NM_004657	"Homo sapiens serum deprivation response (SDPR), mRNA."	RefSeq	6.93284	8.32375	-1.608	-2.62243	0.092199	0.358763	down	coding	644
TC02001974.hg.1	PAIP2B	NM_020459	"Homo sapiens poly(A) binding protein interacting protein 2B (PAIP2B), mRNA."	RefSeq	6.21257	7.61569	-4.86677	-2.64473	0.000226	0	down	coding	4
TC10001144.hg.1	SVIL	NM_003174	"Homo sapiens supervillin (SVIL), transcript variant 1, mRNA."	RefSeq	8.82671	10.2305	-1.77837	-2.64601	0.064691	0.299667	down	coding	504
TC03001300.hg.1	SCN11A	NM_014139	"Homo sapiens sodium channel, voltage-gated, type XI, alpha subunit (SCN11A), mRNA."	RefSeq	3.84928	5.25508	-2.24898	-2.64964	0.023968	0.20017	down	coding	288
TC15001211.hg.1	MEIS2	NM_001220482	"Homo sapiens Meis homeobox 2 (MEIS2), transcript variant i, mRNA."	RefSeq	6.84047	8.24671	-2.6742	-2.65045	0.009829	0.127134	down	coding	157
TC02002765.hg.1	TNS1	NM_022648	"Homo sapiens tensin 1 (TNS1), mRNA."	RefSeq	8.75441	10.1826	-1.58145	-2.69102	0.097357	0.358763	down	coding	643
TC16000668.hg.1	FOXF1	NM_001451	"Homo sapiens forkhead box F1 (FOXF1), mRNA."	RefSeq	5.86095	7.31142	-2.8682	-2.73298	0.006615	0.10131	down	coding	119
TC01003017.hg.1	TSPAN2	NM_005725	"Homo sapiens tetraspanin 2 (TSPAN2), mRNA."	RefSeq	6.96067	8.41606	-1.73153	-2.74231	0.071382	0.299667	down	coding	502
TC05000580.hg.1	PRDM6	NM_001136239	"Homo sapiens PR domain containing 6 (PRDM6), mRNA."	RefSeq	7.28059	8.74561	-2.96445	-2.76069	0.005512	0.078253	down	coding	69
TC08001590.hg.1	FBXO32	NM_001242463	"Homo sapiens F-box protein 32 (FBXO32), transcript variant 3, mRNA."	RefSeq	7.76556	9.23181	-1.6147	-2.76302	0.090907	0.358763	down	coding	641
TC08000125.hg.1	ZDHHC2	NM_016353	"Homo sapiens zinc finger, DHHC-type containing 2 (ZDHHC2), mRNA."	RefSeq	5.89534	7.36229	-2.74675	-2.76437	0.008511	0.10131	down	coding	118
TC08001325.hg.1	SBSPON	NM_153225	"Homo sapiens somatomedin B and thrombospondin, type 1 domain containing (SBSPON), mRNA."	RefSeq	7.77363	9.25637	-1.21201	-2.79479	0.198261	0.464647	down	coding	884
TC08001407.hg.1	LOC100127983	NM_001190972	"Homo sapiens uncharacterized LOC100127983 (LOC100127983), mRNA."	RefSeq	6.54174	8.03754	-1.52107	-2.82021	0.110064	0.358763	down	coding	640
TC02002137.hg.1	LONRF2	NM_198461	"Homo sapiens LON peptidase N-terminal domain and ring finger 2 (LONRF2), mRNA."	RefSeq	6.15471	7.67854	-1.74158	-2.87554	0.06989	0.299667	down	coding	496
TC04001439.hg.1	TACR3	NM_001059	"Homo sapiens tachykinin receptor 3 (TACR3), mRNA."	RefSeq	3.3422	4.87686	-1.75352	-2.89721	0.068153	0.299667	down	coding	494
TC04001762.hg.1	ASB5	NM_080874	"Homo sapiens ankyrin repeat and SOCS box containing 5 (ASB5), mRNA."	RefSeq	6.35966	7.89913	-1.41807	-2.90688	0.134817	0.410773	down	coding	759
TC09000556.hg.1	ZNF483	NM_001007169	"Homo sapiens zinc finger protein 483 (ZNF483), transcript variant 2, mRNA."	RefSeq	5.81612	7.35579	-3.59423	-2.90728	0.001592	0.059485	down	coding	45
TC01003697.hg.1	LMOD1	NM_012134	"Homo sapiens leiomodin 1 (smooth muscle) (LMOD1), mRNA."	RefSeq	8.07469	9.63372	-1.71389	-2.94655	0.074018	0.299667	down	coding	493
TC6_apd_hap1000067.hg.1	TRIM31	NM_007028	"Homo sapiens tripartite motif containing 31 (TRIM31), mRNA."	RefSeq	4.61081	6.17534	-1.94526	-2.95781	0.045642	0.235093	down	coding	387
TC04001410.hg.1	ADH1B	NM_000668	"Homo sapiens alcohol dehydrogenase 1B (class I), beta polypeptide (ADH1B), mRNA."	RefSeq	7.73707	9.31395	-1.39085	-2.98324	0.142158	0.410773	down	coding	758
TC11000261.hg.1	ANO5	NM_001142649	"Homo sapiens anoctamin 5 (ANO5), transcript variant 2, mRNA."	RefSeq	5.15186	6.73025	-1.88911	-2.98637	0.051353	0.235093	down	coding	386
TC06001976.hg.1	BVES	NM_001199563	"Homo sapiens blood vessel epicardial substance (BVES), transcript variant C, mRNA."	RefSeq	7.07199	8.67601	-1.61065	-3.03989	0.091674	0.358763	down	coding	639
TC08001455.hg.1	TSPYL5	NM_033512	"Homo sapiens TSPY-like 5 (TSPYL5), mRNA."	RefSeq	5.78585	7.40102	-2.79199	-3.06348	0.007773	0.10131	down	coding	114
TC09000323.hg.1	MAMDC2	NM_153267	"Homo sapiens MAM domain containing 2 (MAMDC2), mRNA."	RefSeq	6.72517	8.35288	-1.73718	-3.09023	0.07056	0.299667	down	coding	491
TC17000158.hg.1	MYOCD	NM_001146313	"Homo sapiens myocardin (MYOCD), transcript variant 3, mRNA."	RefSeq	7.61953	9.25232	-1.59323	-3.10114	0.094993	0.358763	down	coding	637
TC15000953.hg.1	SYNM	NM_015286	"Homo sapiens synemin, intermediate filament protein (SYNM), transcript variant B, mRNA."	RefSeq	9.25228	10.9001	-1.55144	-3.13361	0.103431	0.358763	down	coding	636
TC01001607.hg.1	PLA2G4A	NM_024420	"Homo sapiens phospholipase A2, group IVA (cytosolic, calcium-dependent) (PLA2G4A), mRNA."	RefSeq	6.17818	7.82996	-3.29987	-3.14221	0.002793	0.078253	down	coding	68
TC01000891.hg.1	LPPR4	NM_001166252	"Homo sapiens lipid phosphate phosphatase-related protein type 4 (LPPR4), transcript variant 2, mRNA."	RefSeq	4.88586	6.55887	-1.71876	-3.1888	0.073305	0.299667	down	coding	490
TC07000834.hg.1	AKR1B10	NM_020299	"Homo sapiens aldo-keto reductase family 1, member B10 (aldose reductase) (AKR1B10), mRNA."	RefSeq	6.34454	8.05468	-2.5207	-3.27192	0.013422	0.127134	down	coding	154
TC10001550.hg.1	SORBS1	NM_024991	"Homo sapiens sorbin and SH3 domain containing 1 (SORBS1), transcript variant 6, mRNA."	RefSeq	8.4139	10.1311	-1.49422	-3.28796	0.116088	0.358763	down	coding	635
TC01003020.hg.1	CASQ2	NM_001232	"Homo sapiens calsequestrin 2 (cardiac muscle) (CASQ2), nuclear gene encoding mitochondrial protein, mRNA."	RefSeq	7.57487	9.30743	-1.24296	-3.32316	0.187464	0.464647	down	coding	877
TC07001566.hg.1	SEMA3E	NM_001178129	"Homo sapiens sema domain, immunoglobulin domain (Ig), short basic domain, secreted, (semaphorin) 3E (SEMA3E), transcript variant 2, mRNA."	RefSeq	5.48817	7.2291	-3.12721	-3.34249	0.003938	0.078253	down	coding	67
TC0X000943.hg.1	DMD	NM_000109	"Homo sapiens dystrophin (DMD), transcript variant Dp427c, mRNA."	RefSeq	6.901	8.65186	-1.66492	-3.36558	0.082032	0.299667	down	coding	489
TC03001562.hg.1	CNTN3	NM_020872	"Homo sapiens contactin 3 (plasmacytoma associated) (CNTN3), mRNA."	RefSeq	4.80191	6.55548	-5.77282	-3.37191	8.9e-05	0	down	coding	2
TC06001952.hg.1	EPHA7	NM_004440	"Homo sapiens EPH receptor A7 (EPHA7), mRNA."	RefSeq	7.01441	8.77072	-2.00427	-3.37834	0.040331	0.235093	down	coding	382
TC01000685.hg.1	PRKAA2	NM_006252	"Homo sapiens protein kinase, AMP-activated, alpha 2 catalytic subunit (PRKAA2), mRNA."	RefSeq	5.88765	7.65838	-1.85745	-3.41228	0.054926	0.235093	down	coding	381
TC19000202.hg.1	CNN1	NM_001299	"Homo sapiens calponin 1, basic, smooth muscle (CNN1), mRNA."	RefSeq	9.41846	11.1948	-1.5909	-3.42567	0.095469	0.358763	down	coding	634
TC09000312.hg.1	PGM5	NM_021965	"Homo sapiens phosphoglucomutase 5 (PGM5), mRNA."	RefSeq	7.56328	9.41062	-1.68888	-3.59834	0.077957	0.299667	down	coding	488
TC13000769.hg.1	SLITRK6	NM_032229	"Homo sapiens SLIT and NTRK-like family, member 6 (SLITRK6), mRNA."	RefSeq	6.08863	7.93811	-2.02635	-3.60369	0.038476	0.235093	down	coding	380
TC20000076.hg.1	PLCB4	NM_000933	"Homo sapiens phospholipase C, beta 4 (PLCB4), transcript variant 1, mRNA."	RefSeq	6.02784	7.88619	-2.36895	-3.62594	0.018479	0.162575	down	coding	219
TC04000609.hg.1	SYNPO2	NM_133477	"Homo sapiens synaptopodin 2 (SYNPO2), transcript variant 1, mRNA."	RefSeq	8.66478	10.5255	-1.41268	-3.63198	0.136265	0.410773	down	coding	756
TC01001686.hg.1	PRELP	NM_002725	"Homo sapiens proline/arginine-rich end leucine-rich repeat protein (PRELP), transcript variant 1, mRNA."	RefSeq	7.58583	9.477	-1.98553	-3.70934	0.041997	0.235093	down	coding	376
TC12000311.hg.1	CNTN1	NM_001256063	"Homo sapiens contactin 1 (CNTN1), transcript variant 3, mRNA."	RefSeq	6.73891	8.63732	-1.91921	-3.72802	0.048205	0.235093	down	coding	375
TC01000823.hg.1	CLCA4	NM_012128	"Homo sapiens chloride channel accessory 4 (CLCA4), transcript variant 1, mRNA."	RefSeq	5.16594	7.06939	-1.28936	-3.74106	0.17212	0.410773	down	coding	755
TC16000898.hg.1	MYH11	NM_001040114	"Homo sapiens myosin, heavy chain 11, smooth muscle (MYH11), transcript variant SM1B, mRNA."	RefSeq	10.8193	12.7376	-1.79297	-3.77976	0.062685	0.299667	down	coding	487
TC13000120.hg.1	NBEA	NM_001204197	"Homo sapiens neurobeachin (NBEA), transcript variant 2, mRNA."	RefSeq	5.90589	7.88866	-2.42056	-3.95253	0.016536	0.162575	down	coding	217
TC18000164.hg.1	SLC14A1	NM_015865	"Homo sapiens solute carrier family 14 (urea transporter), member 1 (Kidd blood group) (SLC14A1), transcript variant 2, mRNA."	RefSeq	5.41199	7.49956	-1.85525	-4.25032	0.055191	0.235093	down	coding	374
TC09001224.hg.1	PRUNE2	NM_015225	"Homo sapiens prune homolog 2 (Drosophila) (PRUNE2), mRNA."	RefSeq	6.53845	8.71129	-1.80278	-4.50911	0.061391	0.299667	down	coding	485
TC07001227.hg.1	HOXA13	NM_000522	"Homo sapiens homeobox A13 (HOXA13), mRNA."	RefSeq	5.51969	7.71607	-5.09138	-4.58329	0.000171	0	down	coding	1
TC09000614.hg.1	PTGS1	NM_000962	"Homo sapiens prostaglandin-endoperoxide synthase 1 (prostaglandin G/H synthase and cyclooxygenase) (PTGS1), transcript variant 1, mRNA."	RefSeq	8.01404	10.2545	-2.12091	-4.72536	0.031514	0.20017	down	coding	283
TC06001825.hg.1	BMP5	NM_021073	"Homo sapiens bone morphogenetic protein 5 (BMP5), mRNA."	RefSeq	3.8612	6.11883	-2.28715	-4.78204	0.022077	0.162575	down	coding	215
TC02001326.hg.1	DES	NM_001927	"Homo sapiens desmin (DES), mRNA."	RefSeq	10.131	12.4185	-1.54178	-4.88196	0.105472	0.358763	down	coding	633
TC05001271.hg.1	RANBP3L	NM_001161429	"Homo sapiens RAN binding protein 3-like (RANBP3L), transcript variant 1, mRNA."	RefSeq	5.48704	7.83175	-2.00277	-5.07958	0.040441	0.235093	down	coding	373
