# Supplementary material for: Decreased TRPM7 inhibits activities and induces apoptosis of bladder cancer cells via ERK1/2 pathway
Source: Oncotarget. 2016 Sep 20;7(45):72941–60. doi: 10.18632/oncotarget.12146 (PMC5341955; doi:10.18632/oncotarget.12146)
Supplement: Supplementary file 4 [file oncotarget-07-72941-s004.xlsx]

## Sheet: 553623_workflow_gopathway_17-fi
Pathway ID	Pathway Name	Diff Gene Counts in Pathway	Gene Amount in Pathway	Enrichment Score	p-value	FDR	Gene Symbols	Rank
5322	Systemic lupus erythematosus	44	138	10.8176	7.40022e-33	1.76865e-30	|FCGR3B|HIST1H3A|FCGR1A|C2|C1QC|FCGR3A|ACTN1|FCGR2A|CD86|HIST2H3D|IL10|HIST1H2BO|HIST1H2AE|HIST1H2BJ|HIST1H3F|HIST1H2BK|HIST2H3A|CD28|HIST1H3C|HLA-DRA|HLA-DRB4|C1QB|HIST1H2BI|HIST1H2BF|HIST1H4D|HLA-DQB1|HIST1H3D|H2AFX|HIST1H2BH|HLA-DPA1|HIST1H3B|HIST2H2AA4|HIST1H2BM|HIST1H3G|HIST1H2AB|HIST1H2BB|HIST1H2BG|HIST1H2AG|HIST1H2BD|HLA-DMA|HIST1H3H|HIST1H2AM|C7|HIST1H3J|	1
5150	Staphylococcus aureus infection	22	59	12.6511	1.13229e-18	1.35308e-16	|HLA-DPA1|HLA-DQB1|FCGR3A|HLA-DRB4|FCGR2C|FPR3|HLA-DMA|FCGR2A|C5AR1|C3AR1|FCGR3B|IL10|C2|FCGR1A|FPR2|FPR1|DSG1|FCGR2B|HLA-DRA|C1QC|C1QB|ITGAM|	2
5202	Transcriptional misregulation in cancer	33	180	6.22015	8.713e-17	6.94136e-15	|PROM1|EYA1|MMP9|RUNX1T1|CSF1R|HIST1H3H|CCND2|LDB1|BCL2A1|HIST2H3A|IGF1|PBX1|HOXA11|KMT2A|IL8|UTY|ZEB1|PLAU|HIST1H3J|IL6|HIST1H3F|HIST2H3D|HPGD|HIST1H3D|CD14|FCGR1A|HIST1H3B|CD86|ITGAM|MEIS1|HIST1H3G|HIST1H3C|HIST1H3A|	3
4145	Phagosome	30	158	6.44204	8.48382e-16	5.06908e-14	|CTSS|CYBB|NCF2|FCGR2B|HLA-DRA|MRC1|HLA-DPA1|HLA-DMA|CLEC7A|TLR6|HLA-DRB4|MSR1|CD14|DYNC1I1|FCGR2A|OLR1|CD209|FCGR2C|FCGR3B|FCGR3A|ITGAM|FCGR1A|DYNC2H1|TLR2|TFRC|HLA-DQB1|CD36|THBS1|COMP|THBS2|	4
5152	Tuberculosis	32	184	5.90053	1.26944e-15	6.06794e-14	|HLA-DRB4|HLA-DRA|HLA-DMA|CD209|TLR2|TLR6|HLA-DPA1|CAMK2G|CLEC7A|CLEC4E|PPP3CB|FCGR2A|CTSS|MRC1|IL6|FCGR3B|AKT3|CR1|ITGAX|FCGR1A|FCER1G|ARHGEF12|IFNGR1|IL10|FCGR3A|IL1B|FCGR2C|ITGAM|IL18|CD14|HLA-DQB1|FCGR2B|	5
5146	Amoebiasis	25	109	7.78167	2.28697e-15	8.34036e-14	|COL1A1|IL1R1|PLCB1|ACTN1|VCL|IL1B|COL3A1|CXCL1|IL6|PLCB4|GNA14|PRKCB|CD14|IL10|COL11A1|COL1A2|COL4A1|SERPINB13|ITGAM|COL5A2|COL4A5|SERPINB2|IL8|GNAL|TLR2|	6
5144	Malaria	18	49	12.4634	2.44278e-15	8.34036e-14	|PECAM1|TLR2|CCL2|CR1|SELE|IL10|COMP|IL8|CD36|VCAM1|HBA1|THBS1|IL18|THBS2|IL1B|HBA2|IL6|HBB|	7
5034	Alcoholism	31	180	5.84317	4.7743e-15	1.42632e-13	|MAOB|HIST1H2BF|HIST1H2BI|HIST1H2BM|HIST1H3C|HIST1H2AM|HIST2H3A|MAOA|HIST1H3D|HIST1H3B|HIST1H3J|HIST1H2AE|HIST1H2BG|HIST1H2BH|HIST1H2BD|HIST2H2AA4|HIST1H2AG|HIST2H3D|HIST1H3F|H2AFX|HIST1H4D|HIST1H3A|HIST1H2BB|HIST1H3H|HIST1H2AB|HIST1H2BO|HIST1H2BK|GNAI1|NRAS|HIST1H2BJ|HIST1H3G|	8
4510	Focal adhesion	32	206	5.27038	3.49696e-14	9.28636e-13	|CCND1|CCND2|PPP1R12A|SPP1|ACTN1|PARVA|ITGA8|PRKCB|COL4A5|ILK|COMP|COL1A1|COL1A2|MYL9|TLN1|VCL|COL5A2|ROCK2|AKT3|ITGA1|FLNA|COL4A1|COL3A1|PAK6|THBS2|IGF1|RAP1A|ITGB8|TNC|COL11A1|THBS1|FLNC|	9
4114	Oocyte meiosis	24	112	7.2703	4.32391e-14	1.03341e-12	|ITPR2|ITPR1|PGR|MAD2L1|CDC20|PTTG1|AR|PPP2R5A|CDC25C|CCNE2|CAMK2G|BUB1|CDK1|INS|PLK1|ADCY9|AURKA|PPP3CB|IGF1|CCNB2|CCNB1|SGOL1|ADCY2|RPS6KA6|	10
4514	Cell adhesion molecules (CAMs)	27	146	6.27437	4.89323e-14	1.06316e-12	|JAM3|ITGAM|HLA-DRB4|NEGR1|JAM2|NCAM1|HLA-DRA|SELE|HLA-DPA1|PTPRC|NRXN1|HLA-DQB1|CDH3|CDH5|PECAM1|NLGN1|SELL|CD28|HLA-DMA|CNTN1|CD4|ITGA8|CD86|VCAN|NTNG1|ITGB8|VCAM1|	11
4640	Hematopoietic cell lineage	21	88	8.09647	1.87269e-13	3.72978e-12	|IL1B|CR2|CSF1R|CD36|IL2RA|HLA-DRB4|FCGR1A|ANPEP|HLA-DRA|CR1|KIT|IL1R1|CD37|KITLG|CD4|TFRC|IL6|MS4A1|ITGAM|CD14|ITGA1|	12
4062	Chemokine signaling pathway	29	192	5.12455	1.21432e-12	2.23249e-11	|PLCB4|CCL3|LYN|PRKCB|RAP1A|PPBP|CCL3L3|CXCL1|PARD3|CXCL2|ARRB2|ADCY2|ADCY9|CXCL5|PLCB1|NRAS|IL8|GNAI1|CXCL16|CX3CL1|CCL2|CCL18|AKT3|DOCK2|CCR1|CXCL13|ROCK2|CXCR4|CXCL14|	13
4060	Cytokine-cytokine receptor interaction	33	267	4.19336	9.68023e-12	1.65255e-10	|IL1R1|IFNGR1|CXCL5|LIFR|IL10|IL2RA|IL1B|IL8|CXCL1|IL18|CCL2|IL6|IL13RA1|CXCL2|INHBA|BMPR1A|CXCL14|CX3CL1|CCL18|CCR1|CCL3|LEP|TNFRSF11B|TNFSF8|KIT|CXCR4|PPBP|CSF1R|KITLG|CXCL16|CXCL13|CCL3L3|TNFRSF21|	14
1100	Metabolic pathways	81	1189	2.31133	1.18352e-11	1.86514e-10	|B4GALT1|PLA2G7|TYMS|BHMT|ANPEP|ABO|PLD3|PLCD4|HPSE2|GALNT1|BCAT1|SAT1|AMY1B|ST8SIA1|AMY2A|HSD17B6|ACACA|ADPGK|GALC|PYGB|ALDH1B1|ADH5|RRM2|PPAP2B|NT5E|GK|SQLE|UAP1|INPP5A|DGKE|KMO|PTGS1|PTGIS|EPHX2|ACSL1|PYGM|ADH1B|MTAP|ADH1C|TDO2|ACADSB|KYNU|FAXDC2|CKB|PLCB1|AKR1B10|CYP24A1|POLE2|HSD17B2|ACACB|MAOB|ITPKB|ACER2|CYP3A5|PCCA|MAOA|AASS|HEXA|FBP1|ACAT1|PLCB4|NNMT|ALDH6A1|DGKB|PAPSS2|CYP2J2|B4GALT4|CY…	15
5140	Leishmaniasis	18	76	8.0356	1.24863e-11	1.86514e-10	|CR1|HLA-DQB1|HLA-DRB4|FCGR3B|PRKCB|FCGR2C|FCGR1A|HLA-DRA|FCGR2A|FCGR3A|HLA-DMA|ITGAM|TLR2|NCF2|HLA-DPA1|IFNGR1|IL1B|IL10|	16
4270	Vascular smooth muscle contraction	22	120	6.22015	1.44095e-11	2.02581e-10	|PLCB4|ITPR2|CALCRL|KCNMA1|ITPR1|CALD1|PRKCB|PLA2G4A|ACTA2|PLA2G2A|ARHGEF12|ACTG2|PPP1R12A|ROCK2|PLCB1|EDNRA|ADCY9|MRVI1|MYL9|MYH11|ADCY2|PRKG1|	17
4020	Calcium signaling pathway	26	183	4.82038	7.71039e-11	1.02377e-09	|P2RX1|CACNA1H|PDE1C|PPP3CB|PLCB4|ITPR2|PLN|ITPKB|RYR2|CHRM2|TACR2|ITPR1|PLCB1|PRKCB|PLCD4|GNA14|SLC8A1|RYR3|EDNRA|SLC25A4|TACR3|GNAL|CAMK2G|ADCY9|ADCY2|CHRM3|	18
4972	Pancreatic secretion	19	96	6.71493	9.54409e-11	1.20055e-09	|RAP1A|ADCY2|PLA2G2A|ADCY9|TRPC1|ATP1B3|RYR2|CHRM3|ATP1A2|ITPR2|CLCA4|PRKCB|KCNMA1|ITPR1|SLC4A4|PLCB4|AMY2A|RAB27B|PLCB1|	19
4151	PI3K-Akt signaling pathway	36	347	3.51992	1.72786e-10	2.0648e-09	|AKT3|FGF10|CSF1R|PPP2R5A|KIT|SGK1|COMP|COL1A1|CHRM2|BCL2L11|INS|PRKAA2|KITLG|ANGPT2|THBS1|IL6|IGF1|IL2RA|TNC|CCND1|NRAS|ITGB8|CCND2|COL1A2|COL11A1|COL5A2|ITGA1|TLR2|THBS2|COL4A5|COL4A1|ITGA8|CCNE2|SPP1|PIK3AP1|COL3A1|	20
5143	African trypanosomiasis	12	34	11.9746	2.46076e-10	2.80057e-09	|HBB|IL18|PLCB4|SELE|HBA2|IL6|HBA1|VCAM1|IL10|PRKCB|IL1B|PLCB1|	21
5142	Chagas disease (American trypanosomiasis)	19	105	6.13937	4.85379e-10	5.27298e-09	|PLCB1|IL1B|GNAI1|IFNGR1|CCL2|GNAL|IL6|IL10|TLR6|AKT3|C1QB|C1QC|TLR2|IL8|GNA14|CCL3L3|PLCB4|CCL3|SERPINE1|	22
5323	Rheumatoid arthritis	18	94	6.49687	5.4416e-10	5.65454e-09	|CD86|CXCL1|IL6|CCL2|CCL3|CCL3L3|TLR2|HLA-DMA|MMP1|CD28|IL1B|HLA-DRB4|IL8|CXCL5|HLA-DRA|HLA-DQB1|HLA-DPA1|IL18|	23
4512	ECM-receptor interaction	17	87	6.62962	1.2199e-09	1.21482e-08	|COL5A2|HMMR|COL11A1|TNC|COL4A1|ITGA8|COMP|THBS2|COL1A1|SPP1|THBS1|COL4A5|CD36|ITGB8|COL1A2|ITGA1|COL3A1|	24
5205	Proteoglycans in cancer	27	227	4.0355	1.94602e-09	1.86039e-08	|CCND1|MMP9|HIF1A|ITPR1|NRAS|ITPR2|ROCK2|PPP1R12A|FGF10|HPSE2|PRKCB|HCLS1|PLAUR|FLNA|IGF1|PLAU|PTCH1|COL21A1|FLNC|THBS1|ARHGEF12|FZD7|CAMK2G|GAB1|TLR2|RRAS|AKT3|	25
5414	Dilated cardiomyopathy	17	91	6.33821	2.53625e-09	2.3314e-08	|CACNB2|ADCY9|CACNA2D1|TPM2|ADCY2|ITGA1|IGF1|ITGA8|DES|ITGB8|DMD|TPM1|ACTC1|SLC8A1|PLN|SGCB|RYR2|	26
5166	HTLV-I infection	29	268	3.67132	4.36172e-09	3.86093e-08	|POLE2|ADCY2|SLC25A4|MYBL2|IL1R1|CCND1|PPP3CB|EGR1|CHEK1|IL6|AKT3|PTTG1|NRAS|MAD2L1|IL2RA|HLA-DPA1|CCNB2|HLA-DQB1|KAT2B|TLN1|HLA-DMA|CDC20|ADCY9|VCAM1|RRAS|CCND2|FZD7|HLA-DRA|HLA-DRB4|	27
5410	Hypertrophic cardiomyopathy (HCM)	16	85	6.38646	6.89145e-09	5.88235e-08	|ACTC1|DES|ITGA1|IGF1|CACNB2|TPM1|DMD|ITGB8|SGCB|SLC8A1|PRKAA2|CACNA2D1|IL6|TPM2|ITGA8|RYR2|	28
4914	Progesterone-mediated oocyte maturation	16	86	6.3122	8.23598e-09	6.78759e-08	|INS|PLK1|ADCY2|AKT3|IGF1|PGR|GNAI1|CDK1|CCNA2|MAD2L1|ADCY9|RPS6KA6|CDC25C|CCNB1|CCNB2|BUB1|	29
5132	Salmonella infection	16	88	6.16874	1.16718e-08	9.29856e-08	|IL1B|IL8|CXCL1|CXCL2|IL18|IFNGR1|DYNC2H1|IL6|CCL3L3|DYNC1I1|FLNC|FLNA|CD14|CCL3|ROCK2|TJP1|	30
4970	Salivary secretion	16	90	6.03166	1.6377e-08	1.26261e-07	|PLCB1|CHRM3|ADCY2|PRKG1|AMY1B|ATP1A2|ITPR1|RYR3|DMBT1|ATP1B3|ADCY9|KCNMA1|PLCB4|LYZ|PRKCB|ITPR2|	31
4360	Axon guidance	19	131	4.92087	2.26327e-08	1.69038e-07	|SEMA3E|ARHGEF12|SRGAP2|SLIT2|ROCK2|NRAS|PLXNC1|CXCR4|SEMA3D|GNAI1|NTNG1|SEMA3A|UNC5C|EPHA7|SRGAP1|PAK6|PPP3CB|EPHA3|CFL2|	32
4670	Leukocyte transendothelial migration	18	118	5.17547	2.43241e-08	1.76165e-07	|MYL9|CYBB|PECAM1|ITGAM|ROCK2|ACTN1|GNAI1|JAM3|RAP1A|JAM2|VCAM1|PRKCB|NCF2|MMP9|VCL|CDH5|THY1|CXCR4|	33
5203	Viral carcinogenesis	24	207	3.93369	2.70506e-08	1.9015e-07	|KAT2B|HIST1H2BH|HIST1H2BF|NRAS|CDC20|CCNE2|CDK1|ACTN1|GTF2A1L|HIST1H2BB|SCIN|HIST1H2BM|HIST1H2BO|HIST1H2BD|CCNA2|CHEK1|LYN|HIST1H4D|HIST1H2BK|CCND2|HIST1H2BG|CCND1|HIST1H2BI|HIST1H2BJ|	34
4110	Cell cycle	18	124	4.92504	5.39123e-08	3.68144e-07	|PTTG1|PLK1|CCNB2|CCNA2|GADD45B|CCNE2|CDC25C|MAD2L1|CDC20|CDK1|CCND1|BUB1|CHEK1|CCND2|CDC7|TTK|CCNB1|CDC6|	35
4810	Regulation of actin cytoskeleton	24	215	3.78732	5.66826e-08	3.76309e-07	|ITGB8|ROCK2|PPP1R12A|INS|ITGA1|SCIN|FGF10|CD14|CHRM2|ITGAX|ARHGEF12|IQGAP3|PAK6|IQGAP2|VCL|ITGAM|CHRM3|DIAPH3|MYL9|NRAS|ITGA8|CFL2|ACTN1|RRAS|	36
5133	Pertussis	14	75	6.33324	7.30311e-08	4.71742e-07	|IL10|NLRP3|GNAI1|IL6|IL8|CD14|IL1B|ITGAM|CFL2|C1QC|C2|C1QB|LY96|CXCL5|	37
4974	Protein digestion and absorption	15	88	5.78319	8.6033e-08	5.41102e-07	|ATP1B3|SLC7A7|ATP1A2|DPP4|SLC8A1|COL11A1|SLC16A10|COL5A2|COL12A1|COL4A1|COL1A2|COL1A1|COL21A1|COL3A1|COL4A5|	38
4115	p53 signaling pathway	13	68	6.48625	1.66265e-07	1.0189e-06	|RRM2|CCNE2|CCNB1|CCND1|THBS1|IGF1|CCND2|CCNG1|CHEK1|CCNB2|GADD45B|CDK1|SERPINE1|	39
4530	Tight junction	18	134	4.5575	1.82665e-07	1.09143e-06	|INADL|TJP2|ACTN1|AMOTL1|MYH11|JAM3|AKT3|PARD3|NRAS|RRAS|MYL9|ZAK|GNAI1|TJP1|MPDZ|HCLS1|PRKCB|JAM2|	40
4380	Osteoclast differentiation	18	135	4.52374	2.0501e-07	1.19506e-06	|BTK|IL1B|LCP2|TNFRSF11B|IFNGR1|NCF2|PPP3CB|IL1R1|FCGR3B|FCGR2C|FCGR3A|FCGR2B|FCGR1A|FCGR2A|TYROBP|CSF1R|AKT3|CYBB|	41
4672	Intestinal immune network for IgA production	11	51	7.31782	4.51448e-07	2.56895e-06	|CXCR4|HLA-DMA|HLA-DPA1|HLA-DRB4|HLA-DQB1|PIGR|IL10|HLA-DRA|CD28|IL6|CD86|	42
4971	Gastric acid secretion	13	75	5.88087	5.54471e-07	3.08183e-06	|GNAI1|ATP1A2|ITPR1|ITPR2|PRKCB|ADCY2|ADCY9|PLCB4|SLC9A4|CHRM3|CAMK2G|PLCB1|ATP1B3|	43
4066	HIF-1 signaling pathway	15	106	4.80114	1.07227e-06	5.82437e-06	|AKT3|TFRC|EGLN3|SERPINE1|IGF1|CAMK2G|INS|HIF1A|HMOX1|PRKCB|IL6|ANGPT2|TIMP1|IFNGR1|CYBB|	44
4610	Complement and coagulation cascades	12	69	5.90053	1.52879e-06	8.11956e-06	|C5AR1|C1QC|C2|PLAUR|C3AR1|C1QB|F13A1|CR2|C7|CR1|SERPINE1|PLAU|	45
4730	Long-term depression	11	60	6.22015	2.54922e-06	1.32448e-05	|NRAS|ITPR2|ITPR1|PLA2G4A|PLCB1|PLCB4|GNAI1|LYN|IGF1|PRKCB|PRKG1|	46
4911	Insulin secretion	13	87	5.06971	3.233e-06	1.64171e-05	|ADCY2|ATP1B3|CAMK2G|KCNN3|ADCY9|PRKCB|PLCB4|KCNMA1|INS|PLCB1|ATP1A2|RYR2|CHRM3|	47
5164	Influenza A	19	179	3.6013	3.29717e-06	1.64171e-05	|IL18|IL6|IL1B|TMPRSS4|IL8|KPNA2|IL33|IFNGR1|OAS2|HLA-DQB1|NLRP3|PRKCB|CCL2|HLA-DRB4|HLA-DRA|AKT3|HLA-DPA1|TLR3|HLA-DMA|	48
5200	Pathways in cancer	27	327	2.8014	3.7228e-06	1.81582e-05	|RUNX1T1|AR|CSF1R|COL4A5|EGLN3|FGF10|NRAS|HHIP|COL4A1|CCND1|IL6|IGF1|KIT|AKT3|RARB|PRKCB|BRCA2|IL8|PTCH1|MMP9|CKS2|MMP1|GLI3|KITLG|HIF1A|FZD7|CCNE2|	49
5412	Arrhythmogenic right ventricular cardiomyopathy (ARVC)	12	75	5.42849	3.85154e-06	1.83607e-05	|DES|ITGB8|DSC2|CACNB2|ITGA8|DMD|CACNA2D1|ACTN1|SLC8A1|SGCB|ITGA1|RYR2|	50
380	Tryptophan metabolism	9	40	7.63382	3.91797e-06	1.83607e-05	|MAOA|TDO2|KMO|CYP1B1|KYNU|ALDH3A2|MAOB|ACAT1|ALDH1B1|	51
4064	NF-kappa B signaling pathway	13	92	4.79418	6.15814e-06	2.83038e-05	|LY96|CD14|PRKCB|IL1B|IL1R1|BTK|VCAM1|GADD45B|CXCL2|PLAU|BCL2A1|LYN|IL8|	52
4010	MAPK signaling pathway	23	260	3.00133	6.72178e-06	3.03114e-05	|FLNA|AKT3|RPS6KA5|FGF10|FLNC|CD14|PRKCB|GADD45B|MAP3K8|CACNA1H|PPP3CB|PLA2G4A|MAPT|ARRB2|CACNA2D1|CACNB2|RRAS|ZAK|NRAS|IL1B|RAP1A|RPS6KA6|IL1R1|	53
4620	Toll-like receptor signaling pathway	14	108	4.39808	7.38463e-06	3.26838e-05	|IL1B|LY96|IL8|CD86|SPP1|IL6|CCL3L3|MAP3K8|TLR2|CCL3|CD14|AKT3|TLR3|TLR6|	54
4666	Fc gamma R-mediated phagocytosis	13	94	4.69218	7.86854e-06	3.41657e-05	|DOCK2|PTPRC|PLA2G4A|PRKCB|SCIN|PPAP2B|LYN|CFL2|FCGR3A|FCGR2A|FCGR1A|AKT3|FCGR2B|	55
4390	Hippo signaling pathway	17	156	3.69729	8.00536e-06	3.41657e-05	|SERPINE1|AMOT|PARD3|BMPR1A|FZD7|TEAD1|ID4|FRMD6|AREG|YAP1|CCND1|BMP5|CCND2|CTGF|ID1|RASSF6|INADL|	56
5134	Legionellosis	10	55	6.16874	8.36882e-06	3.50903e-05	|CD14|IL8|TLR2|IL6|IL18|ITGAM|CXCL1|IL1B|CR1|CXCL2|	57
5332	Graft-versus-host disease	9	45	6.78561	1.1124e-05	4.54636e-05	|IL6|IL1B|HLA-DRB4|CD28|HLA-DRA|HLA-DQB1|HLA-DMA|CD86|HLA-DPA1|	58
4713	Circadian entrainment	13	97	4.54706	1.12232e-05	4.54636e-05	|CACNA1H|GNAI1|PRKCB|RYR2|RYR3|CAMK2G|PRKG1|RPS6KA5|PLCB4|ADCY9|PLCB1|ITPR1|ADCY2|	59
4725	Cholinergic synapse	14	113	4.20348	1.26457e-05	5.03719e-05	|ADCY9|NRAS|PLCB1|CHRM2|CHRM3|ITPR1|PLCB4|PRKCB|ITPR2|AKT3|GNAI1|ADCY2|CAMK2G|KCNQ5|	60
3320	PPAR signaling pathway	11	71	5.25646	1.41722e-05	5.46315e-05	|ADIPOQ|OLR1|GK|ILK|SCD|PLTP|ACSL1|SORBS1|MMP1|LPL|CD36|	61
4720	Long-term potentiation	11	71	5.25646	1.41722e-05	5.46315e-05	|ITPR2|PPP3CB|PLCB1|ITPR1|RPS6KA6|PPP1R12A|PLCB4|NRAS|RAP1A|CAMK2G|PRKCB|	62
4940	Type I diabetes mellitus	9	47	6.49687	1.62246e-05	6.15505e-05	|CD28|HLA-DRA|INS|CD86|IL1B|HLA-DPA1|HLA-DRB4|HLA-DMA|HLA-DQB1|	63
5416	Viral myocarditis	11	74	5.04336	2.13452e-05	7.97112e-05	|CD28|CCND1|HLA-DRA|CD86|HLA-DMA|DMD|SGCB|MYH11|HLA-DQB1|HLA-DPA1|HLA-DRB4|	64
4540	Gap junction	12	89	4.57457	2.3977e-05	8.81617e-05	|PLCB1|TJP1|PRKCB|PLCB4|CDK1|ADCY9|PRKG1|ADCY2|ITPR1|GNAI1|NRAS|ITPR2|	65
4960	Aldosterone-regulated sodium reabsorption	8	39	6.9596	3.04071e-05	0.000110111	|SGK1|ATP1B3|INS|ATP1A2|NR3C2|PRKCB|NEDD4L|IGF1|	66
5330	Allograft rejection	8	41	6.62011	4.4821e-05	0.000159884	|HLA-DRA|CD86|HLA-DQB1|IL10|CD28|HLA-DMA|HLA-DPA1|HLA-DRB4|	67
561	Glycerolipid metabolism	9	55	5.55187	6.12986e-05	0.000215447	|LPL|GLA|GK|DGKB|PPAP2B|ALDH1B1|AKR1B10|ALDH3A2|DGKE|	68
4726	Serotonergic synapse	13	114	3.86899	6.58249e-05	0.000228002	|PLCB1|TRPC1|NRAS|PTGS1|GNAI1|CYP2J2|PLA2G4A|PLCB4|MAOA|ITPR1|PRKCB|MAOB|ITPR2|	69
640	Propanoate metabolism	7	32	7.42177	6.70805e-05	0.000229032	|PCCA|ALDH6A1|ACACB|ALDH3A2|ACAT1|ACACA|ALDH1B1|	70
4728	Dopaminergic synapse	14	131	3.6259	6.91613e-05	0.00023281	|ITPR2|PLCB4|GNAL|ARRB2|ITPR1|MAOB|MAOA|CAMK2G|PRKCB|PPP3CB|PLCB1|AKT3|PPP2R5A|GNAI1|	71
71	Fatty acid degradation	8	44	6.16874	7.68821e-05	0.000255206	|ADH1C|ACAT1|ACADSB|ADH1B|ALDH1B1|ACSL1|ALDH3A2|ADH5|	72
5162	Measles	14	134	3.54472	8.89999e-05	0.000291383	|AKT3|IL2RA|CCNE2|OAS2|RAB9B|IL1B|CD28|IFNGR1|CD209|CCND2|IL6|FCGR2B|CCND1|TLR2|	73
5310	Asthma	7	34	6.98519	0.000101841	0.00032892	|HLA-DPA1|HLA-DMA|HLA-DRA|HLA-DRB4|HLA-DQB1|IL10|FCER1G|	74
5020	Prion diseases	7	36	6.59713	0.000150118	0.000478375	|C7|C1QC|IL1B|C1QB|IL6|NCAM1|EGR1|	75
4961	Endocrine and other factor-regulated calcium reabsorption	8	49	5.53928	0.000171749	0.000540105	|PLCB1|PLCB4|ATP1B3|SLC8A1|KL|ATP1A2|PRKCB|ADCY9|	76
4310	Wnt signaling pathway	14	143	3.32163	0.000181309	0.000562765	|CCND2|PPP3CB|SFRP2|PRICKLE2|TBL1X|PLCB4|FZD7|SFRP4|PRKCB|CAMK2G|BAMBI|ROCK2|PLCB1|CCND1|	77
5219	Bladder cancer	7	38	6.24991	0.0002156	0.000660619	|NRAS|THBS1|MMP1|MMP9|CCND1|IL8|RPS6KA5|	78
4913	Ovarian steroidogenesis	8	51	5.32205	0.000230213	0.00068776	|ADCY9|CYP1B1|PLA2G4A|IGF1|ADCY2|CYP2J2|INS|HSD17B2|	79
4978	Mineral absorption	8	51	5.32205	0.000230213	0.00068776	|HMOX1|ATP1A2|ATP1B3|MT1G|SLC8A1|SLC11A1|MT1X|MT2A|	80
4070	Phosphatidylinositol signaling system	10	81	4.18865	0.00026925	0.000784766	|PLCB4|PRKCB|DGKE|ITPKB|PLCB1|ITPR1|PLCD4|INPP5A|ITPR2|DGKB|	81
4350	TGF-beta signaling pathway	10	81	4.18865	0.00026925	0.000784766	|BMPR1A|THBS1|BAMBI|ZFYVE9|ID4|ROCK2|PITX2|INHBA|ID1|BMP5|	82
4612	Antigen processing and presentation	10	82	4.13757	0.000298631	0.000859913	|KLRC4|HLA-DRA|CD4|LGMN|HLA-DRB4|HLA-DQB1|HLA-DMA|CTSS|HLA-DPA1|IFI30|	83
4916	Melanogenesis	11	101	3.69514	0.000394315	0.00111085	|PLCB4|NRAS|KITLG|KIT|GNAI1|ADCY2|PLCB1|PRKCB|CAMK2G|ADCY9|FZD7|	84
4724	Glutamatergic synapse	12	118	3.45031	0.000395072	0.00111085	|GNAI1|PLCB4|PLA2G4A|TRPC1|ITPR1|ADCY9|ITPR2|ADCY2|PLCB1|PPP3CB|PRKCB|SLC1A3|	85
5320	Autoimmune thyroid disease	8	56	4.84687	0.000451026	0.00125343	|HLA-DQB1|HLA-DMA|IL10|HLA-DPA1|CD86|HLA-DRB4|HLA-DRA|CD28|	86
4621	NOD-like receptor signaling pathway	8	57	4.76183	0.000511229	0.00140441	|CXCL2|NLRP3|CCL2|IL6|IL18|CXCL1|IL8|IL1B|	87
4910	Insulin signaling pathway	13	140	3.15046	0.000540324	0.00146747	|PPP1R3C|NRAS|INS|ACACA|FBP1|SORBS1|PYGM|PRKAA2|FLOT2|AKT3|PYGB|ACACB|PRKAR2B|	88
280	Valine, leucine and isoleucine degradation	7	44	5.39765	0.00056141	0.00150761	|ALDH6A1|BCAT1|PCCA|ACAT1|ACADSB|ALDH1B1|ALDH3A2|	89
4912	GnRH signaling pathway	10	92	3.68783	0.000772686	0.00205191	|PRKCB|ADCY2|PLCB4|PLCB1|NRAS|ITPR1|CAMK2G|ADCY9|ITPR2|PLA2G4A|	90
4662	B cell receptor signaling pathway	9	76	4.0178	0.000791157	0.00207787	|BTK|PRKCB|PPP3CB|AKT3|FCGR2B|LYN|NRAS|PIK3AP1|CR2|	91
4260	Cardiac muscle contraction	9	77	3.96562	0.00087273	0.0022672	|SLC8A1|CACNB2|ACTC1|RYR2|TPM2|TPM1|ATP1B3|CACNA2D1|ATP1A2|	92
5168	Herpes simplex infection	15	188	2.70703	0.000986401	0.00253494	|OAS2|IL6|HLA-DRA|TAF9B|HLA-DQB1|IL1B|IFNGR1|HCFC2|HLA-DRB4|CDK1|HLA-DMA|TLR3|CCL2|HLA-DPA1|TLR2|	93
4915	Estrogen signaling pathway	10	100	3.39281	0.00150214	0.00381927	|ITPR1|AKT3|MMP9|ITPR2|ADCY2|ADCY9|GNAI1|NRAS|PLCB4|PLCB1|	94
590	Arachidonic acid metabolism	8	67	4.05111	0.0015578	0.0039191	|CYP4F3|EPHX2|PLA2G4A|PLA2G2A|GPX2|PTGIS|CYP2J2|PTGS1|	95
4080	Neuroactive ligand-receptor interaction	19	275	2.34412	0.00168542	0.004196	|C5AR1|EDNRA|CHRM3|CALCRL|FPR2|C3AR1|TACR3|PTGER4|P2RY14|FPR3|GLP2R|FPR1|PTH2R|PARD3|TACR2|CHRM2|LEP|GALR2|P2RX1|	96
5145	Toxoplasmosis	11	122	3.05909	0.00199241	0.00490914	|IL10|LY96|TLR2|IFNGR1|HLA-DRA|HLA-DRB4|HLA-DPA1|HLA-DMA|AKT3|HLA-DQB1|GNAI1|	97
4664	Fc epsilon RI signaling pathway	8	70	3.87749	0.00208675	0.00508912	|FCER1G|AKT3|BTK|PRKCB|LYN|LCP2|NRAS|PLA2G4A|	98
4012	ErbB signaling pathway	9	88	3.46992	0.00231923	0.00559894	|CAMK2G|NRAS|AREG|GAB1|EREG|PAK6|AKT3|BTC|PRKCB|	99
620	Pyruvate metabolism	6	41	4.96508	0.00241056	0.00576123	|ACACA|AKR1B10|ACACB|ALDH3A2|ALDH1B1|ACAT1|	100
340	Histidine metabolism	5	28	6.05858	0.00246585	0.00583504	|MAOB|ASPA|ALDH1B1|ALDH3A2|MAOA|	101
4660	T cell receptor signaling pathway	10	108	3.14149	0.00272258	0.00637938	|CD4|PTPRC|NRAS|LCP2|PAK6|PPP3CB|AKT3|MAP3K8|CD28|IL10|	102
982	Drug metabolism - cytochrome P450	8	74	3.6679	0.00300519	0.00697322	|CYP3A5|GSTM3|ADH5|MAOA|GSTA4|ADH1B|MAOB|ADH1C|	103
5032	Morphine addiction	9	93	3.28336	0.00342773	0.00787718	|GNAI1|ARRB2|PDE8B|PDE1C|PDE7B|PRKCB|PDE4D|ADCY9|ADCY2|	104
4150	mTOR signaling pathway	7	60	3.95828	0.00376429	0.00856825	|INS|HIF1A|PRKAA2|PRKCB|RPS6KA6|IGF1|AKT3|	105
230	Purine metabolism	13	173	2.54951	0.00390784	0.00877003	|PDE1C|ADCY9|PDE4D|RRM2|PDE5A|ADCY2|NT5E|POLE2|PDE9A|AK4|PAPSS2|PDE8B|PDE7B|	106
4973	Carbohydrate digestion and absorption	6	45	4.52374	0.00395208	0.00877003	|PRKCB|ATP1A2|AMY2A|ATP1B3|AMY1B|AKT3|	107
4710	Circadian rhythm	5	31	5.47227	0.00396302	0.00877003	|PRKAA2|NR1D1|NPAS2|CRY1|RORB|	108
562	Inositol phosphate metabolism	7	61	3.89339	0.00414578	0.00909029	|INPP5A|IPMK|ALDH6A1|PLCB1|PLCB4|ITPKB|PLCD4|	109
600	Sphingolipid metabolism	6	46	4.4254	0.00443313	0.00963199	|SGPP1|CERS3|GLA|GALC|PPAP2B|ACER2|	110
980	Metabolism of xenobiotics by cytochrome P450	8	80	3.39281	0.00495367	0.010666	|ADH1C|GSTM3|GSTA4|CYP1B1|ADH1B|AKR1C2|ADH5|CYP3A5|	111
4144	Endocytosis	14	204	2.3284	0.00618977	0.0132001	|DAB2|RAB11FIP2|ARAP2|IL2RA|TFRC|CSF1R|KIT|NEDD4L|ZFYVE9|NEDD4|PARD3|CXCR4|FOLR2|ARRB2|	112
5204	Chemical carcinogenesis	8	83	3.27018	0.00624103	0.0132001	|GSTM3|AKR1C2|ADH5|ADH1B|ADH1C|GSTA4|CYP1B1|CYP3A5|	113
10	Glycolysis / Gluconeogenesis	7	66	3.59843	0.00652068	0.0135517	|FBP1|ADH1C|ADH1B|ADH5|ALDH1B1|ALDH3A2|ADPGK|	114
5211	Renal cell carcinoma	7	66	3.59843	0.00652068	0.0135517	|PAK6|AKT3|GAB1|HIF1A|RAP1A|EGLN3|NRAS|	115
480	Glutathione metabolism	6	50	4.07137	0.00680895	0.0140288	|RRM2|GSTA4|GSTM3|ANPEP|PGD|GPX2|	116
5120	Epithelial cell signaling in Helicobacter pylori infection	7	68	3.4926	0.00771697	0.0157637	|LYN|TJP1|JAM2|JAM3|IL8|ADAM17|CXCL1|	117
5161	Hepatitis B	11	148	2.52168	0.00913118	0.0184945	|TLR2|CCNA2|TLR3|IL8|IL6|CCND1|CCNE2|AKT3|NRAS|PRKCB|MMP9|	118
5215	Prostate cancer	8	89	3.04971	0.00958336	0.0192473	|AR|SRD5A2|CCNE2|IGF1|INS|AKT3|CCND1|NRAS|	119
4920	Adipocytokine signaling pathway	7	71	3.34502	0.00981436	0.0195469	|ACACB|CD36|ACSL1|AKT3|ADIPOQ|LEP|PRKAA2|	120
3460	Fanconi anemia pathway	6	54	3.76979	0.0100218	0.0196329	|BRCA2|BRIP1|BLM|UBE2T|FANCD2|FANCI|	121
5110	Vibrio cholerae infection	6	54	3.76979	0.0100218	0.0196329	|TJP1|PRKCB|PDIA4|TJP2|ADCY9|KDELR3|	122
350	Tyrosine metabolism	5	39	4.34975	0.0110638	0.0214979	|ADH1C|MAOA|ADH5|ADH1B|MAOB|	123
140	Steroid hormone biosynthesis	6	56	3.63515	0.0119906	0.023111	|HSD17B2|CYP3A5|HSD17B6|AKR1C2|CYP1B1|SRD5A2|	124
330	Arginine and proline metabolism	6	57	3.57138	0.0130741	0.0249978	|CKB|MAOA|SAT1|MAOB|ALDH1B1|ALDH3A2|	125
601	Glycosphingolipid biosynthesis - lacto and neolacto series	4	26	5.2197	0.0133858	0.0253906	|B4GALT1|B4GALT4|ST8SIA1|ABO|	126
603	Glycosphingolipid biosynthesis - globo series	3	14	7.2703	0.0145795	0.027437	|ST8SIA1|GLA|HEXA|	127
4630	Jak-STAT signaling pathway	11	158	2.36208	0.0147766	0.0275907	|IL13RA2|LIFR|LEP|IL6|CCND1|IL10|CCND2|IL2RA|IFNGR1|IL13RA1|AKT3|	128
565	Ether lipid metabolism	5	42	4.03906	0.0152061	0.0281725	|PLA2G7|PLA2G4A|PLD3|PPAP2B|PLA2G2A|	129
2010	ABC transporters	5	44	3.85546	0.0185011	0.0338104	|ABCD2|ABCA6|ABCA12|ABCA9|ABCA8|	130
4722	Neurotrophin signaling pathway	9	120	2.54461	0.0185321	0.0338104	|GAB1|IRAK3|CAMK2G|RAP1A|AKT3|RPS6KA6|RPS6KA5|NRAS|ARHGDIB|	131
4142	Lysosome	9	122	2.50289	0.0205322	0.0371757	|CTSC|CTSS|CD68|GALC|HEXA|SLC11A1|LGMN|GLA|LAPTM5|	132
4723	Retrograde endocannabinoid signaling	8	103	2.63519	0.0225815	0.0405789	|ITPR1|ADCY9|PLCB4|ITPR2|PRKCB|ADCY2|PLCB1|GNAI1|	133
61	Fatty acid biosynthesis	2	6	11.3094	0.0240649	0.0429218	|ACACB|ACACA|	134
5214	Glioma	6	65	3.13182	0.0244355	0.04326	|CCND1|CAMK2G|AKT3|PRKCB|IGF1|NRAS|	135
5222	Small cell lung cancer	7	86	2.76159	0.0272104	0.0478183	|RARB|COL4A5|CCND1|AKT3|COL4A1|CKS2|CCNE2|	136
310	Lysine degradation	5	49	3.46205	0.0288152	0.0499046	|ALDH1B1|KMT2A|AASS|ALDH3A2|ACAT1|	137
520	Amino sugar and nucleotide sugar metabolism	5	49	3.46205	0.0288152	0.0499046	|GNE|UAP1|CHI3L1|NPL|HEXA|	138
100	Steroid biosynthesis	3	18	5.65468	0.0299458	0.0514896	|FAXDC2|CYP24A1|DHCR24|	139
591	Linoleic acid metabolism	4	33	4.11249	0.0311557	0.0531872	|CYP3A5|PLA2G4A|PLA2G2A|CYP2J2|	140
5031	Amphetamine addiction	6	70	2.90812	0.0343126	0.0580756	|MAOA|CAMK2G|PPP3CB|SIRT1|MAOB|PRKCB|	141
40	Pentose and glucuronate interconversions	4	34	3.99154	0.0345052	0.0580756	|KL|ALDH1B1|AKR1B10|ALDH3A2|	142
4976	Bile secretion	6	72	2.82734	0.0389352	0.0650734	|ATP1B3|AQP9|ADCY9|SLC4A4|ATP1A2|ADCY2|	143
5223	Non-small cell lung cancer	5	54	3.14149	0.0424128	0.0703935	|PRKCB|CCND1|AKT3|NRAS|RARB|	144
4650	Natural killer cell mediated cytotoxicity	9	140	2.18109	0.0464997	0.0766444	|FCGR3B|IFNGR1|LCP2|FCER1G|FCGR3A|PRKCB|TYROBP|NRAS|PPP3CB|	145
500	Starch and sucrose metabolism	5	56	3.02929	0.0488475	0.0799627	|AMY1B|AMY2A|PYGB|PYGM|KL|	146
